# Supplementary material for: Rate-Limiting Steps in Yeast Protein Translation
Source: Cell. 2013 Jun 20;153(7):1589–601. doi: 10.1016/j.cell.2013.05.049 (PMC3694300; doi:10.1016/j.cell.2013.05.049)
Supplement: Data S1. Computer Code for Whole-Cell Simulation of Protein Translation, Related to Figure 1 — The tar file contains the computational model source code, examples, read-me file, and associated data sets used in the simulations. [file mmc1.zip]

Archive with 1 entries (1 files):
- cell_6938_mmc1.tar
