# Supplementary material for: Rate-Limiting Steps in Yeast Protein Translation
Source: Cell. 2013 Jun 20;153(7):1589–601. doi: 10.1016/j.cell.2013.05.049 (PMC3694300; doi:10.1016/j.cell.2013.05.049)
Supplement: Table S4. Data Sets of Simulation Results of a Yeast Cell with Various Transgenes, Related to Figures 2, 3, and 4 [file mmc4.xlsx]

## Sheet: GFP
Effect of changing CAI and expression of transgene GFP on its protein yield. High codon adaptation increases protein production only when a transgene has high mRNA abundance. The tables show the joint effects of transgene codon bias and mRNA abundance on the resulting rate of protein production and on the pool of free ribosomes in the cell. Results are based on simulations in a wildtype yeast cel…
GFP proteins per GFP mRNA		Transgene fraction of transcriptome
		0.01	0.02	0.03	0.04	0.05	0.06	0.07	0.08	0.09	0.1	0.15	0.2	0.25	0.3	0.35	0.4	0.45	0.5
	CAI
	0.026	69.5369	67.884	65.4205	63.6893	61.9771	59.9463	57.9314	56.3194	54.8038	52.9915	45.5288	39.31	34.1782	30.0214	26.5441	23.6657	21.2921	19.2851
	0.093	75.5821	74.1041	71.8768	70.1577	68.9158	67.2309	65.3542	63.9062	62.8228	61.07	54.6297	49.0374	44.3575	40.4661	37.0165	33.9975	31.4542	29.1401
	0.164	80.2988	78.6657	76.7181	75.6858	74.5752	72.9179	71.0329	69.997	69.0239	67.4385	61.475	56.3089	51.8542	48.1646	44.7805	41.6637	39.0549	36.5954
	0.222	86.5333	85.3024	82.6047	81.3352	80.1139	78.4846	76.3855	75.2634	74.0962	72.3765	65.8911	60.4839	55.6718	51.7684	48.2319	44.9603	42.1757	39.5847
	0.303	89.7976	88.3586	86.148	85.1562	84.0064	82.4978	80.5716	79.2028	78.2398	76.7479	70.6702	65.4897	60.8282	57.0772	53.5152	50.2616	47.4415	44.7821
	0.377	93.5488	92.5592	90.2953	89.2003	88.2085	86.6368	84.4895	83.4256	82.6091	80.8274	74.9576	69.7762	64.9975	61.3263	57.7013	54.3681	51.4654	48.7225
	0.461	93.7929	92.7497	90.778	89.6891	88.7991	87.3059	85.4711	84.5279	83.9115	82.3785	77.0177	72.2368	67.7789	64.3727	60.9284	57.7213	54.9347	52.1639
	0.542	96.3667	95.8746	93.8882	92.7618	91.93	90.7722	88.8233	88.0424	87.4533	85.8804	80.608	76.0403	71.6698	68.3002	64.943	61.6867	58.8606	56.0771
	0.589	97.5298	96.6822	94.9402	93.8843	93.1934	91.9951	90.3519	89.678	88.9772	87.6355	82.9161	78.5929	74.3263	71.1994	67.8872	64.7419	61.9888	59.2043
	0.607	97.706	97.2497	95.5071	94.6648	94.0402	92.689	91.0049	90.4566	89.7531	88.4734	83.5069	79.14	74.994	71.7943	68.5698	65.3403	62.6521	59.8509
	0.653	100.163	99.1107	97.3638	96.6571	96.1972	94.9449	92.9845	92.0412	91.8005	90.3563	85.5271	81.0135	76.8168	73.6056	70.2707	67.0432	64.2776	61.4153
	0.691	102.301	101.451	99.5748	98.3157	97.9948	96.5575	94.5971	94.0935	93.4654	91.8692	86.8311	82.3651	78.1272	74.9283	71.6077	68.3337	65.5244	62.6697
	0.705	98.869	98.3124	96.6055	96.0692	95.6428	94.6514	92.8458	92.1746	91.6241	90.4721	86.185	82.2108	78.2902	75.4272	72.3821	69.3038	66.6429	63.8697
	0.726	98.806	98.013	96.5173	95.6198	95.4584	94.3096	92.5182	91.9325	91.6959	90.1684	85.7088	81.8379	77.9005	74.8943	71.8068	68.7621	66.1535	63.3618
	0.771	99.9131	99.5355	97.7067	97.1343	96.8927	95.6	94.2478	93.5495	93.2285	91.8543	87.692	83.8581	80.0744	77.1828	74.2309	71.1496	68.5626	65.7357
	0.787	101.501	101.197	99.9894	99.1624	98.9199	97.6947	95.9083	95.5424	95.2399	93.9848	89.7864	85.9519	82.1509	79.4165	76.3021	73.285	70.6531	67.8714
	0.867	102.525	102.322	100.727	99.9734	99.8704	98.8539	97.0797	96.5507	96.4177	94.9299	90.8086	87.0162	83.3435	80.5847	77.5681	74.5728	71.9985	69.1147
	0.912	103.933	103.014	101.318	101.186	100.854	99.9297	98.4748	97.9659	97.95	96.2861	92.2112	88.9685	85.2304	82.5998	79.6642	76.6926	74.0946	71.3233
	0.92	103.217	102.944	101.208	100.695	100.457	99.5445	97.8133	97.4541	97.3677	95.9916	92.1173	88.6015	84.9281	82.3646	79.4577	76.3915	73.866	71.066
	0.932	101.364	101.292	99.5795	99.3101	98.8898	98.251	96.3799	96.0648	96.2428	95.042	91.2701	87.7521	84.4222	81.9466	79.0898	76.1084	73.6344	70.8666
	0.933	103.286	103.18	101.497	100.768	100.766	99.714	97.8851	97.7111	97.3615	96.2008	92.1952	88.6521	85.0696	82.4664	79.4757	76.5362	73.9135	71.1551
	0.97	103.531	103.396	101.844	101.102	101.126	100.01	98.4405	98.0951	98.0243	96.6953	92.8803	89.3323	85.6245	83.1517	80.2789	77.186	74.7508	71.9193
GFP proteins per GFP mRNA (relative to CAI=0)		Transgene fraction of transcriptome
		0.01	0.02	0.03	0.04	0.05	0.06	0.07	0.08	0.09	0.1	0.15	0.2	0.25	0.3	0.35	0.4	0.45	0.5
	CAI
	0.026	1	1	1	1	1	1	1	1	1	1	1	1	1	1	1	1	1	1
	0.093	1.08694	1.09163	1.09869	1.10156	1.11196	1.12152	1.12813	1.13471	1.14632	1.15245	1.19989	1.24745	1.29783	1.34791	1.39453	1.43657	1.47727	1.51101
	0.164	1.15477	1.15882	1.17269	1.18836	1.20327	1.21639	1.22616	1.24286	1.25947	1.27263	1.35024	1.43243	1.51717	1.60434	1.68702	1.76051	1.83424	1.8976
	0.222	1.24442	1.25659	1.26267	1.27706	1.29264	1.30925	1.31855	1.33637	1.35203	1.36581	1.44724	1.53864	1.62887	1.72438	1.81705	1.89981	1.98081	2.05261
	0.303	1.29137	1.30161	1.31684	1.33706	1.35544	1.3762	1.39081	1.40632	1.42763	1.44831	1.55221	1.66598	1.77974	1.90121	2.01608	2.12382	2.22812	2.32211
	0.377	1.34531	1.36349	1.38023	1.40055	1.42324	1.44524	1.45844	1.48129	1.50736	1.52529	1.64638	1.77502	1.90173	2.04275	2.17379	2.29734	2.41711	2.52643
	0.461	1.34882	1.3663	1.38761	1.40823	1.43277	1.4564	1.47538	1.50087	1.53113	1.55456	1.69163	1.83762	1.9831	2.14422	2.29536	2.43903	2.58005	2.70488
	0.542	1.38583	1.41233	1.43515	1.45647	1.48329	1.51423	1.53325	1.56327	1.59575	1.62064	1.77048	1.93437	2.09695	2.27505	2.4466	2.60659	2.76443	2.90779
	0.589	1.40256	1.42423	1.45123	1.4741	1.50368	1.53463	1.55963	1.59231	1.62356	1.65377	1.82118	1.99931	2.17467	2.37162	2.55752	2.73569	2.91135	3.06995
	0.607	1.40509	1.43259	1.4599	1.48635	1.51734	1.5462	1.57091	1.60614	1.63772	1.66958	1.83416	2.01323	2.19421	2.39143	2.58324	2.76097	2.9425	3.10347
	0.653	1.44043	1.46	1.48828	1.51763	1.55214	1.58383	1.60508	1.63427	1.67508	1.70511	1.87853	2.06089	2.24754	2.45177	2.64732	2.83293	3.01884	3.1846
	0.691	1.47118	1.49447	1.52207	1.54368	1.58115	1.61073	1.63292	1.67071	1.70545	1.73366	1.90717	2.09527	2.28588	2.49583	2.69769	2.88746	3.0774	3.24964
	0.705	1.42182	1.44824	1.47669	1.5084	1.5432	1.57894	1.60268	1.63664	1.67186	1.7073	1.89298	2.09134	2.29065	2.51244	2.72686	2.92845	3.12993	3.31186
	0.726	1.42091	1.44383	1.47534	1.50135	1.54022	1.57324	1.59703	1.63234	1.67317	1.70156	1.88252	2.08186	2.27925	2.49469	2.70519	2.90556	3.10695	3.28553
	0.771	1.43684	1.46626	1.49352	1.52513	1.56336	1.59476	1.62689	1.66105	1.70113	1.73338	1.92608	2.13325	2.34285	2.57092	2.79651	3.00645	3.22009	3.40862
	0.787	1.45967	1.49073	1.52841	1.55697	1.59607	1.6297	1.65555	1.69644	1.73783	1.77358	1.97208	2.18651	2.40361	2.64533	2.87454	3.09668	3.31827	3.51936
	0.867	1.4744	1.50731	1.53969	1.5697	1.61141	1.64904	1.67577	1.71434	1.75933	1.79142	1.99453	2.21359	2.4385	2.68424	2.92223	3.1511	3.38146	3.58384
	0.912	1.49465	1.5175	1.54872	1.58874	1.62728	1.66699	1.69985	1.73947	1.78728	1.81701	2.02534	2.26325	2.49371	2.75136	3.0012	3.24067	3.47991	3.69836
	0.92	1.48434	1.51647	1.54704	1.58103	1.62088	1.66056	1.68843	1.73038	1.77666	1.81145	2.02328	2.25391	2.48486	2.74352	2.99342	3.22795	3.46917	3.68502
	0.932	1.4577	1.49214	1.52215	1.55929	1.59559	1.63898	1.66369	1.70572	1.75613	1.79353	2.00467	2.23231	2.47006	2.7296	2.97956	3.21598	3.45829	3.67468
	0.933	1.48534	1.51994	1.55146	1.58218	1.62586	1.66339	1.68967	1.73495	1.77655	1.8154	2.02499	2.2552	2.489	2.74691	2.9941	3.23406	3.4714	3.68964
	0.97	1.48886	1.52313	1.55676	1.58743	1.63166	1.66833	1.69926	1.74177	1.78864	1.82473	2.04003	2.27251	2.50524	2.76974	3.02436	3.26152	3.51072	3.72926
Fraction of ribosomes free (unbound)		Transgene fraction of transcriptome
		0.01	0.02	0.03	0.04	0.05	0.06	0.07	0.08	0.09	0.1	0.15	0.2	0.25	0.3	0.35	0.4	0.45	0.5
	CAI
	0.026	0.151934	0.14693	0.140205	0.135291	0.131111	0.12593	0.119951	0.116048	0.112302	0.107588	0.0891356	0.0742556	0.0626173	0.0535466	0.0462361	0.0402655	0.0354752	0.0315694
	0.093	0.152381	0.148177	0.141927	0.137917	0.134352	0.129695	0.124673	0.121084	0.118154	0.113977	0.098095	0.0854891	0.0752053	0.0671799	0.0602506	0.0544618	0.0495953	0.0453383
	0.164	0.152954	0.149788	0.144486	0.141046	0.138381	0.134407	0.129546	0.126807	0.124568	0.120771	0.10699	0.0953736	0.0859325	0.0784434	0.0717747	0.0659178	0.0609129	0.0564879
	0.222	0.153366	0.14994	0.144676	0.14121	0.138526	0.13452	0.13017	0.12764	0.125078	0.121491	0.108291	0.0974211	0.0882728	0.0810557	0.074408	0.0686314	0.0638768	0.0594225
	0.303	0.153625	0.150998	0.14634	0.14316	0.141018	0.137551	0.133218	0.130773	0.128923	0.12556	0.113287	0.103198	0.0942755	0.0875344	0.0813908	0.0755212	0.0708336	0.0662704
	0.377	0.153814	0.151677	0.14715	0.144348	0.142497	0.139305	0.135095	0.133106	0.131271	0.127941	0.116352	0.106782	0.0983941	0.0918576	0.0856249	0.0799702	0.0751499	0.0706532
	0.461	0.154317	0.152631	0.148501	0.146137	0.144259	0.141581	0.137765	0.135957	0.13455	0.131517	0.120882	0.111869	0.103795	0.0975187	0.0915017	0.0859862	0.081254	0.0765715
	0.542	0.154871	0.153337	0.149423	0.147528	0.146262	0.143554	0.140041	0.138341	0.137259	0.134221	0.124551	0.116144	0.108468	0.102482	0.0965955	0.0910769	0.0863472	0.0818766
	0.589	0.155287	0.154057	0.150415	0.148712	0.147546	0.145277	0.141745	0.140394	0.13948	0.136802	0.127763	0.119725	0.112456	0.106778	0.101212	0.095695	0.0912127	0.0865771
	0.607	0.155299	0.153948	0.150537	0.148679	0.147775	0.145187	0.141807	0.140454	0.139252	0.136669	0.127603	0.119805	0.112509	0.106928	0.101353	0.0960149	0.0914568	0.0868448
	0.653	0.155174	0.154241	0.150561	0.148939	0.1482	0.145829	0.142508	0.141319	0.140122	0.137765	0.128833	0.121182	0.113819	0.108544	0.102969	0.0977295	0.0931507	0.0885522
	0.691	0.155399	0.154192	0.150558	0.14909	0.148038	0.145754	0.142492	0.141069	0.14019	0.137469	0.128788	0.121282	0.114342	0.109032	0.103601	0.0983286	0.0940128	0.0894972
	0.705	0.155661	0.15488	0.151672	0.150223	0.149497	0.147429	0.144146	0.143153	0.142449	0.140161	0.132028	0.124958	0.11807	0.113134	0.107763	0.102685	0.0982973	0.0936351
	0.726	0.155471	0.154693	0.151374	0.150053	0.149322	0.147028	0.143945	0.142607	0.14214	0.13963	0.131339	0.124285	0.11728	0.112244	0.106837	0.101721	0.0973151	0.0926877
	0.771	0.155817	0.155067	0.152058	0.150653	0.15009	0.148077	0.144984	0.144087	0.143475	0.141124	0.133439	0.126722	0.119945	0.115262	0.109996	0.10494	0.100625	0.0959461
	0.787	0.155911	0.155212	0.152354	0.151143	0.150718	0.148794	0.145846	0.144963	0.144435	0.141983	0.134713	0.128283	0.121687	0.117097	0.112011	0.107061	0.102706	0.0982118
	0.867	0.156062	0.155557	0.152621	0.151312	0.151269	0.149245	0.146079	0.145283	0.145037	0.142591	0.135595	0.129136	0.122747	0.118351	0.113486	0.108416	0.104274	0.0996315
	0.912	0.156133	0.155589	0.152881	0.151989	0.151716	0.150007	0.147149	0.146443	0.1462	0.143821	0.137339	0.13121	0.125207	0.120983	0.116037	0.111153	0.107048	0.102653
	0.92	0.156168	0.155849	0.15299	0.15216	0.151741	0.150126	0.147061	0.146415	0.146197	0.143955	0.137148	0.131258	0.125135	0.120901	0.116007	0.111184	0.106945	0.102557
	0.932	0.156158	0.15617	0.153042	0.152297	0.151936	0.150287	0.147511	0.146857	0.146745	0.144488	0.137949	0.131973	0.125997	0.121758	0.117074	0.112264	0.107996	0.103599
	0.933	0.156002	0.15573	0.15292	0.152005	0.151651	0.14996	0.146914	0.146328	0.146108	0.14402	0.137155	0.131176	0.125223	0.12094	0.116056	0.111143	0.106943	0.102547
	0.97	0.156306	0.155743	0.153269	0.151833	0.152072	0.150341	0.147414	0.146581	0.146794	0.14428	0.137768	0.131941	0.12585	0.121795	0.116998	0.112124	0.10803	0.103526
Fraction of ribosomes free (relative to CAI=0)		Transgene fraction of transcriptome
		0.01	0.02	0.03	0.04	0.05	0.06	0.07	0.08	0.09	0.1	0.15	0.2	0.25	0.3	0.35	0.4	0.45	0.5
	CAI
	0.026	1	1	1	1	1	1	1	1	1	1	1	1	1	1	1	1	1	1
	0.093	1.00294	1.00849	1.01228	1.01941	1.02473	1.0299	1.03936	1.0434	1.05211	1.05938	1.10051	1.15128	1.20103	1.25461	1.30311	1.35257	1.39803	1.43615
	0.164	1.00671	1.01945	1.03053	1.04254	1.05545	1.06732	1.07999	1.09271	1.10923	1.12253	1.2003	1.2844	1.37234	1.46496	1.55235	1.63708	1.71706	1.78933
	0.222	1.00943	1.02049	1.03189	1.04375	1.05656	1.06822	1.08519	1.0999	1.11377	1.12923	1.2149	1.31197	1.40972	1.51374	1.60931	1.70447	1.80061	1.88228
	0.303	1.01113	1.02769	1.04376	1.05816	1.07557	1.09229	1.1106	1.12689	1.14801	1.16704	1.27095	1.38977	1.50558	1.63473	1.76033	1.87558	1.99671	2.0992
	0.377	1.01237	1.03231	1.04954	1.06695	1.08685	1.10621	1.12625	1.14699	1.16892	1.18918	1.30533	1.43803	1.57136	1.71547	1.85191	1.98607	2.11838	2.23803
	0.461	1.01569	1.0388	1.05917	1.08017	1.10029	1.12428	1.14851	1.17156	1.19811	1.22242	1.35615	1.50654	1.6576	1.82119	1.97901	2.13548	2.29045	2.4255
	0.542	1.01933	1.04361	1.06575	1.09045	1.11556	1.13996	1.16748	1.19211	1.22223	1.24755	1.39732	1.56411	1.73225	1.91388	2.08918	2.26191	2.43402	2.59355
	0.589	1.02207	1.04851	1.07282	1.0992	1.12535	1.15363	1.18168	1.20979	1.24201	1.27153	1.43335	1.61233	1.79593	1.99412	2.18902	2.3766	2.57117	2.74244
	0.607	1.02215	1.04777	1.07369	1.09896	1.1271	1.15293	1.18221	1.21032	1.23998	1.2703	1.43156	1.61342	1.79676	1.99691	2.19209	2.38454	2.57805	2.75092
	0.653	1.02133	1.04976	1.07386	1.10088	1.13035	1.15802	1.18805	1.21777	1.24773	1.28048	1.44536	1.63195	1.81769	2.0271	2.22702	2.42713	2.6258	2.80501
	0.691	1.02281	1.04942	1.07384	1.102	1.12911	1.15743	1.18791	1.21561	1.24834	1.27774	1.44485	1.6333	1.82604	2.03621	2.2407	2.44201	2.6501	2.83494
	0.705	1.02453	1.05411	1.08179	1.11037	1.14024	1.17073	1.20171	1.23357	1.26845	1.30276	1.4812	1.68281	1.88558	2.11282	2.33071	2.5502	2.77087	2.96601
	0.726	1.02328	1.05284	1.07966	1.10912	1.1389	1.16754	1.20002	1.22886	1.2657	1.29782	1.47347	1.67375	1.87297	2.09619	2.31068	2.52625	2.74319	2.936
	0.771	1.02556	1.05538	1.08454	1.11355	1.14476	1.17587	1.20869	1.24162	1.27758	1.31171	1.49703	1.70657	1.91553	2.15255	2.37901	2.6062	2.83649	3.03921
	0.787	1.02618	1.05637	1.08665	1.11717	1.14955	1.18157	1.21587	1.24917	1.28613	1.31969	1.51132	1.72759	1.94334	2.18683	2.42259	2.65888	2.89515	3.11098
	0.867	1.02717	1.05871	1.08856	1.11842	1.15375	1.18514	1.21782	1.25193	1.2915	1.32534	1.52122	1.73907	1.96027	2.21025	2.45449	2.69252	2.93935	3.15595
	0.912	1.02764	1.05893	1.09041	1.12342	1.15716	1.1912	1.22674	1.26192	1.30185	1.33678	1.54078	1.767	1.99956	2.25939	2.50967	2.7605	3.01754	3.25166
	0.92	1.02787	1.0607	1.09119	1.12469	1.15735	1.19214	1.22601	1.26168	1.30182	1.33802	1.53865	1.76766	1.9984	2.25787	2.50902	2.76126	3.01465	3.24863
	0.932	1.0278	1.06289	1.09156	1.1257	1.15884	1.19342	1.22976	1.26549	1.30671	1.34298	1.54763	1.77728	2.01217	2.27387	2.53209	2.7881	3.04428	3.28163
	0.933	1.02678	1.05989	1.09069	1.12354	1.15667	1.19082	1.22478	1.26093	1.30104	1.33863	1.53872	1.76655	1.99981	2.25859	2.51007	2.76026	3.01459	3.24831
	0.97	1.02878	1.05998	1.09318	1.12227	1.15988	1.19385	1.22895	1.26311	1.30714	1.34105	1.5456	1.77685	2.00983	2.27456	2.53044	2.78462	3.04523	3.27932
Effects of codon bias and mRNA abundance on GFP protein production and the pool of free ribosomes with variable transcriptome size. The joint effects of transgene codon bias and mRNA abundance on the rate of protein production and on the pool of free ribosomes in the cell, with a variable (increasing) transcriptome size. Notations are the same as above. We find no qualitative difference between s…
GFP proteins per GFP mRNA		Transgene fraction of transcriptome
Varibale (increasing) transcriptome size		0.01	0.02	0.03	0.04	0.05	0.06	0.065	0.07	0.08	0.09	0.13	0.17	0.2	0.23	0.26	0.29	0.31	0.33
	CAI
	0.026	69.5274	67.1083	64.7154	62.4222	60.2695	58.1561	56.2655	54.4087	52.5647	50.858	43.3823	37.3616	32.5371	28.6294	25.4692	22.8465	20.6867	18.8446
	0.093	75.2702	73.2521	70.8205	68.6914	66.7939	65.0002	63.1812	61.526	59.9482	58.2891	51.2202	45.571	40.8477	36.9273	33.6667	30.8844	28.4839	26.4315
	0.164	80.1726	77.7213	75.8083	73.9358	72.1165	70.2772	68.4929	66.9372	65.3946	63.9136	57.2328	51.6323	46.923	42.9776	39.6281	36.7264	34.2237	31.9767
	0.222	85.8976	83.6734	81.6445	79.3837	77.2674	75.3307	73.4429	71.8189	69.9906	68.2835	61.0919	55.1045	50.2037	45.9891	42.433	39.3567	36.6887	34.3923
	0.303	89.7155	87.3083	85.1567	82.8107	80.8163	78.9236	77.2916	75.3284	73.7419	72.2139	65.1887	59.1838	54.3024	50.0861	46.4429	43.262	40.5016	38.1119
	0.377	93.3226	91.1379	88.7398	86.9237	84.7825	82.765	81.0753	79.0644	77.5856	76.0119	68.7438	62.6709	57.6727	53.3179	49.612	46.3277	43.46	40.9652
	0.461	92.8631	91.2272	89.3059	87.3328	85.418	83.7551	82.2125	80.3628	78.8222	77.2379	70.4346	64.7048	59.8201	55.5854	51.9136	48.6575	45.8061	43.2536
	0.542	95.831	93.6935	92.0728	90.0947	88.4076	86.5315	84.9728	83.3617	81.6411	80.2612	73.5141	67.6129	62.7922	58.4673	54.7332	51.4461	48.5449	45.8769
	0.589	97.1964	94.8325	93.1819	91.1568	89.4842	87.8291	86.2747	84.7072	83.329	81.7621	75.2439	69.6229	64.7465	60.5336	56.8579	53.555	50.5988	47.9818
	0.607	97.7595	95.5645	93.8213	91.8932	90.3329	88.6417	87.0443	85.4428	83.8858	82.3799	75.8328	70.1206	65.3461	61.0592	57.3423	54.0153	51.037	48.4024
	0.653	99.125	97.8053	95.5102	93.7506	92.1868	90.4238	88.7257	87.2679	85.671	84.0841	77.4787	71.6808	66.754	62.449	58.5867	55.2463	52.2406	49.4985
	0.691	101.242	99.4036	97.5437	95.6577	93.8667	92.0681	90.3022	88.5684	87.0403	85.5596	78.5871	72.8472	67.7472	63.3662	59.5886	56.1544	53.1185	50.3591
	0.705	98.3286	96.2195	94.915	93.3234	91.5428	90.0057	88.3314	86.9845	85.3517	84.3182	77.9632	72.5522	67.7794	63.6615	59.929	56.6509	53.6757	50.9862
	0.726	98.3512	96.4071	94.5902	93.0553	91.3634	89.8797	88.3022	86.6536	85.2671	83.9972	77.6729	72.2072	67.3366	63.2247	59.56	56.2618	53.3235	50.6527
	0.771	99.8119	97.7941	95.8075	94.3243	92.835	90.9772	89.5745	88.0123	86.9068	85.5433	79.272	73.8455	69.123	64.9558	61.2716	57.9103	54.9743	52.2251
	0.787	101.501	99.3254	97.6579	96.0512	94.4272	92.9748	91.31	90.1258	88.4861	87.0013	80.8611	75.4567	70.7254	66.348	62.626	59.3739	56.3296	53.5788
	0.867	102.515	100.286	98.6276	96.9917	95.4225	93.6917	92.1802	90.8419	89.4638	88.0404	81.8899	76.3182	71.4645	67.2945	63.5636	60.1927	57.1694	54.3869
	0.912	103.32	101.286	99.6654	97.866	96.4317	94.8693	93.3566	92.0569	90.7425	89.3751	83.105	77.6234	72.9988	68.7957	64.932	61.616	58.6034	55.757
	0.92	102.619	100.745	99.0091	97.6228	96.256	94.5077	93.3255	91.6583	90.2929	88.9477	82.8239	77.5455	72.8995	68.519	64.7918	61.4391	58.3998	55.6029
	0.932	101.135	99.4024	97.5614	96.1246	94.8712	93.3955	91.8877	90.5383	89.3824	88.0869	82.125	76.9605	72.308	68.1651	64.5565	61.2278	58.1329	55.4515
	0.933	102.567	101.415	99.1957	97.6805	96.2409	94.7299	93.1764	91.7295	90.4131	89.0191	82.9399	77.6485	72.8576	68.6959	64.9434	61.4765	58.4531	55.7068
	0.97	102.739	101.251	99.6917	98.1701	96.5064	95.1358	93.4865	92.0179	90.9232	89.5921	83.4301	78.0027	73.3173	69.1417	65.3103	61.9931	58.9091	56.2129
GFP proteins per GFP mRNA (relative to CAI=0)		Transgene fraction of transcriptome
Varibale (increasing) transcriptome size		0.01	0.02	0.03	0.04	0.05	0.06	0.065	0.07	0.08	0.09	0.13	0.17	0.2	0.23	0.26	0.29	0.31	0.33
	CAI
	0.026	1	1	1	1	1	1	1	1	1	1	1	1	1	1	1	1	1	1
	0.093	1.0826	1.09155	1.09434	1.10043	1.10825	1.11768	1.12291	1.13081	1.14046	1.14612	1.18067	1.21973	1.25542	1.28984	1.32186	1.35182	1.37692	1.4026
	0.164	1.15311	1.15815	1.17141	1.18445	1.19657	1.20842	1.21732	1.23027	1.24408	1.25671	1.31927	1.38196	1.44214	1.50117	1.55592	1.60753	1.65438	1.69687
	0.222	1.23545	1.24684	1.26159	1.27172	1.28203	1.29532	1.30529	1.31999	1.33151	1.34263	1.40822	1.4749	1.54297	1.60636	1.66605	1.72266	1.77355	1.82505
	0.303	1.29036	1.30101	1.31587	1.32662	1.34092	1.3571	1.37369	1.38449	1.40288	1.41991	1.50266	1.58408	1.66894	1.74947	1.82349	1.89359	1.95786	2.02243
	0.377	1.34224	1.35807	1.37123	1.39251	1.40672	1.42315	1.44094	1.45316	1.476	1.49459	1.5846	1.67741	1.77252	1.86235	1.94792	2.02778	2.10087	2.17385
	0.461	1.33563	1.3594	1.37998	1.39907	1.41727	1.44018	1.46115	1.47702	1.49953	1.5187	1.62358	1.73185	1.83852	1.94155	2.03829	2.12975	2.21428	2.29528
	0.542	1.37832	1.39615	1.42274	1.44331	1.46687	1.48792	1.51021	1.53214	1.55315	1.57814	1.69456	1.80969	1.92986	2.04222	2.14899	2.25181	2.34668	2.43449
	0.589	1.39796	1.41313	1.43987	1.46033	1.48473	1.51023	1.53335	1.55687	1.58527	1.60766	1.73444	1.86349	1.98993	2.11439	2.23242	2.34412	2.44596	2.54619
	0.607	1.40606	1.42403	1.44975	1.47212	1.49882	1.5242	1.54703	1.57039	1.59586	1.6198	1.74801	1.87681	2.00835	2.13275	2.25144	2.36427	2.46714	2.56851
	0.653	1.4257	1.45743	1.47585	1.50188	1.52958	1.55485	1.57691	1.60393	1.62982	1.65331	1.78595	1.91857	2.05163	2.18129	2.3003	2.41815	2.52533	2.62667
	0.691	1.45614	1.48124	1.50727	1.53243	1.55745	1.58312	1.60493	1.62783	1.65587	1.68232	1.8115	1.94979	2.08215	2.21333	2.33963	2.4579	2.56776	2.67234
	0.705	1.41424	1.4338	1.46665	1.49504	1.51889	1.54766	1.5699	1.59872	1.62375	1.65791	1.79712	1.94189	2.08314	2.22364	2.353	2.47963	2.5947	2.70562
	0.726	1.41457	1.43659	1.46163	1.49074	1.51591	1.54549	1.56938	1.59264	1.62214	1.6516	1.79043	1.93266	2.06953	2.20839	2.33851	2.4626	2.57767	2.68792
	0.771	1.43558	1.45726	1.48044	1.51107	1.54033	1.56436	1.592	1.61761	1.65333	1.682	1.82729	1.97651	2.12443	2.26885	2.40571	2.53476	2.65748	2.77136
	0.787	1.45987	1.48008	1.50904	1.53873	1.56675	1.59871	1.62284	1.65646	1.68337	1.71067	1.86392	2.01963	2.17368	2.31748	2.45889	2.59882	2.72299	2.8432
	0.867	1.47446	1.4944	1.52402	1.5538	1.58326	1.61104	1.63831	1.66962	1.70197	1.7311	1.88764	2.04269	2.1964	2.35054	2.4957	2.63465	2.76359	2.88608
	0.912	1.48604	1.5093	1.54006	1.56781	1.60001	1.63129	1.65921	1.69195	1.7263	1.75735	1.91564	2.07762	2.24355	2.40298	2.54943	2.69695	2.83291	2.95878
	0.92	1.47595	1.50123	1.52992	1.56391	1.59709	1.62507	1.65866	1.68463	1.71775	1.74894	1.90916	2.07554	2.2405	2.39331	2.54393	2.68921	2.82306	2.95061
	0.932	1.4546	1.48122	1.50755	1.53991	1.57412	1.60594	1.63311	1.66404	1.70043	1.73202	1.89305	2.05988	2.22232	2.38095	2.53469	2.67996	2.81016	2.94258
	0.933	1.4752	1.51121	1.5328	1.56484	1.59684	1.62889	1.65601	1.68593	1.72004	1.75035	1.91184	2.0783	2.23921	2.39949	2.54988	2.69085	2.82564	2.95612
	0.97	1.47768	1.50878	1.54046	1.57268	1.60125	1.63587	1.66152	1.69123	1.72974	1.76161	1.92314	2.08778	2.25334	2.41506	2.56429	2.71346	2.84768	2.98298
Fractions of ribosomes free (unbound)		Transgene fraction of transcriptome
Varibale (increasing) transcriptome size		0.01	0.02	0.03	0.04	0.05	0.06	0.065	0.07	0.08	0.09	0.13	0.17	0.2	0.23	0.26	0.29	0.31	0.33
	CAI
	0.026	0.150659	0.14366	0.136967	0.130885	0.124678	0.119345	0.11423	0.10932	0.104547	0.100122	0.0815163	0.0676174	0.0571374	0.0488907	0.0425263	0.0374315	0.0332416	0.0299415
	0.093	0.151238	0.144955	0.138872	0.133179	0.128061	0.123016	0.118287	0.113847	0.109709	0.105866	0.0893727	0.0768959	0.0672291	0.0594367	0.0531505	0.0480253	0.0437309	0.0401021
	0.164	0.152298	0.146605	0.141159	0.136291	0.131452	0.127015	0.123013	0.119227	0.115262	0.111855	0.0967358	0.084943	0.0756033	0.0678616	0.0616202	0.0563896	0.0518816	0.0480693
	0.222	0.152146	0.146768	0.141318	0.13649	0.132001	0.127938	0.123761	0.119768	0.11619	0.112715	0.0982405	0.0868221	0.0776198	0.0701941	0.0639542	0.0586136	0.0541786	0.0503064
	0.303	0.152788	0.147671	0.143013	0.138409	0.134184	0.130219	0.126435	0.122919	0.119362	0.116419	0.102382	0.0914013	0.0825585	0.0750701	0.0688412	0.0636044	0.0590068	0.0551476
	0.377	0.153138	0.148221	0.143742	0.139426	0.135377	0.131801	0.12813	0.124698	0.12136	0.118363	0.105004	0.0943468	0.085668	0.0782744	0.0721461	0.066829	0.0622971	0.0582727
	0.461	0.153745	0.149131	0.144967	0.141155	0.137568	0.133911	0.130631	0.127289	0.124281	0.121377	0.108579	0.0982303	0.0894602	0.0822357	0.0761916	0.0707556	0.0661644	0.0620714
	0.542	0.153888	0.149836	0.146054	0.142349	0.139167	0.135745	0.132428	0.129504	0.126546	0.123646	0.111499	0.101524	0.0930264	0.0858703	0.0796803	0.0743032	0.0695981	0.0655069
	0.589	0.154128	0.150497	0.1467	0.143548	0.140252	0.137059	0.134184	0.131264	0.128414	0.125799	0.114035	0.10419	0.0958805	0.0888251	0.0826516	0.0773393	0.0726811	0.0684508
	0.607	0.154297	0.150503	0.146699	0.143509	0.140162	0.137012	0.134257	0.131186	0.128384	0.125814	0.113932	0.104295	0.0960793	0.088958	0.0829087	0.0776043	0.072889	0.0687456
	0.653	0.154287	0.15075	0.147215	0.143884	0.140758	0.137489	0.134886	0.131966	0.129327	0.126596	0.115006	0.105232	0.0971798	0.0901888	0.0840313	0.0787599	0.0739833	0.0698838
	0.691	0.154441	0.150685	0.147203	0.14379	0.140618	0.137582	0.134832	0.13182	0.129328	0.126703	0.115211	0.105513	0.0975625	0.0905797	0.0845991	0.0793527	0.0746706	0.0705763
	0.705	0.154711	0.151412	0.148039	0.144837	0.141945	0.139137	0.136223	0.133598	0.131079	0.128511	0.117489	0.108202	0.100174	0.0932688	0.087167	0.0818493	0.0770789	0.072932
	0.726	0.154519	0.151196	0.147943	0.144761	0.141563	0.138817	0.135991	0.133285	0.130752	0.1281	0.11703	0.107625	0.0994518	0.0924305	0.0865198	0.0811611	0.0764489	0.0722356
	0.771	0.154766	0.15146	0.148316	0.145405	0.142386	0.139648	0.137051	0.134484	0.131945	0.129486	0.118538	0.109392	0.101431	0.0945541	0.088657	0.0832271	0.0786452	0.0743151
	0.787	0.154976	0.151689	0.14881	0.145885	0.142949	0.140244	0.13765	0.135172	0.1327	0.130236	0.119583	0.110543	0.10287	0.0959733	0.0900154	0.0846887	0.0799692	0.0757531
	0.867	0.155114	0.151913	0.148921	0.145977	0.143289	0.140508	0.137883	0.135478	0.133118	0.130901	0.120247	0.111331	0.10357	0.0968314	0.0907989	0.0856568	0.0809181	0.076734
	0.912	0.155151	0.152078	0.149436	0.146551	0.14386	0.141282	0.138883	0.136589	0.13419	0.13177	0.121668	0.112868	0.105264	0.0985627	0.0926477	0.087383	0.0827029	0.0785498
	0.92	0.154963	0.152287	0.149386	0.146501	0.144078	0.141364	0.139007	0.136414	0.134197	0.131953	0.121743	0.112907	0.10535	0.0984755	0.0925614	0.0873875	0.082637	0.0784112
	0.932	0.155284	0.152276	0.149391	0.146944	0.144188	0.141537	0.139308	0.136968	0.134692	0.132356	0.122203	0.11347	0.105781	0.0991205	0.0932142	0.0878674	0.0830293	0.0789339
	0.933	0.155097	0.152036	0.149358	0.146447	0.143924	0.141188	0.138816	0.136318	0.134123	0.132033	0.121619	0.112803	0.105256	0.0985579	0.0925918	0.0873608	0.0826296	0.0784179
	0.97	0.155385	0.152103	0.149396	0.14668	0.144184	0.141597	0.139144	0.136542	0.134609	0.132212	0.122112	0.113372	0.105725	0.0991376	0.0932729	0.0879779	0.0831952	0.0791084
Fraction of ribosomes free (relative to CAI=0)		Transgene fraction of transcriptome
Varibale (increasing) transcriptome size		0.01	0.02	0.03	0.04	0.05	0.06	0.065	0.07	0.08	0.09	0.13	0.17	0.2	0.23	0.26	0.29	0.31	0.33
	CAI
	0.026	1	1	1	1	1	1	1	1	1	1	1	1	1	1	1	1	1	1
	0.093	1.00384	1.00901	1.01391	1.01753	1.02714	1.03075	1.03552	1.04141	1.04938	1.05737	1.09638	1.13722	1.17662	1.21571	1.24983	1.28302	1.31555	1.33935
	0.164	1.01088	1.0205	1.0306	1.0413	1.05433	1.06427	1.07689	1.09063	1.10249	1.11718	1.1867	1.25623	1.32319	1.38803	1.44899	1.50648	1.56074	1.60544
	0.222	1.00987	1.02163	1.03177	1.04283	1.05874	1.072	1.08344	1.09558	1.11136	1.12578	1.20516	1.28402	1.35848	1.43573	1.50387	1.56589	1.62984	1.68015
	0.303	1.01413	1.02792	1.04414	1.05749	1.07624	1.09111	1.10685	1.1244	1.14171	1.16277	1.25597	1.35174	1.44491	1.53547	1.61879	1.69922	1.77509	1.84184
	0.377	1.01645	1.03175	1.04947	1.06526	1.08581	1.10437	1.12168	1.14067	1.16081	1.18219	1.28813	1.3953	1.49933	1.60101	1.6965	1.78537	1.87407	1.94622
	0.461	1.02048	1.03808	1.05841	1.07847	1.10338	1.12205	1.14358	1.16438	1.18875	1.21229	1.33199	1.45274	1.5657	1.68203	1.79163	1.89027	1.99041	2.07309
	0.542	1.02143	1.04299	1.06634	1.08759	1.11621	1.13742	1.15931	1.18463	1.21042	1.23495	1.36781	1.50145	1.62812	1.75637	1.87367	1.98505	2.0937	2.18783
	0.589	1.02302	1.04759	1.07106	1.09675	1.12492	1.14843	1.17468	1.20074	1.22829	1.25646	1.39892	1.54088	1.67807	1.81681	1.94354	2.06616	2.18645	2.28615
	0.607	1.02415	1.04763	1.07105	1.09645	1.12419	1.14803	1.17532	1.20002	1.228	1.2566	1.39766	1.54243	1.68155	1.81953	1.94958	2.07324	2.1927	2.296
	0.653	1.02408	1.04935	1.07482	1.09932	1.12897	1.15203	1.18082	1.20716	1.23702	1.26441	1.41083	1.55629	1.70081	1.8447	1.97598	2.10411	2.22563	2.33401
	0.691	1.0251	1.0489	1.07473	1.0986	1.12785	1.15281	1.18035	1.20583	1.23703	1.26549	1.41335	1.56045	1.70751	1.8527	1.98933	2.11995	2.2463	2.35714
	0.705	1.02689	1.05396	1.08084	1.1066	1.13849	1.16584	1.19254	1.22208	1.25378	1.28355	1.4413	1.6002	1.75322	1.9077	2.04972	2.18664	2.31875	2.43581
	0.726	1.02562	1.05246	1.08014	1.10602	1.13543	1.16316	1.1905	1.21923	1.25065	1.27944	1.43566	1.59167	1.74057	1.89055	2.0345	2.16826	2.2998	2.41256
	0.771	1.02726	1.05429	1.08286	1.11094	1.14203	1.17012	1.19978	1.23019	1.26207	1.29328	1.45416	1.61781	1.77521	1.93399	2.08475	2.22345	2.36587	2.48201
	0.787	1.02865	1.05589	1.08646	1.11461	1.14655	1.17511	1.20502	1.23648	1.26928	1.30077	1.46698	1.63483	1.8004	1.96302	2.1167	2.2625	2.4057	2.53004
	0.867	1.02956	1.05745	1.08728	1.11531	1.14928	1.17733	1.20707	1.23928	1.27328	1.30741	1.47512	1.64648	1.81265	1.98057	2.13512	2.28836	2.43424	2.56279
	0.912	1.02981	1.0586	1.09104	1.1197	1.15385	1.18381	1.21582	1.24945	1.28354	1.3161	1.49256	1.66921	1.8423	2.01598	2.1786	2.33448	2.48793	2.62344
	0.92	1.02857	1.06006	1.09067	1.11931	1.1556	1.18449	1.2169	1.24785	1.2836	1.31792	1.49349	1.66979	1.8438	2.0142	2.17657	2.3346	2.48595	2.61881
	0.932	1.0307	1.05998	1.09071	1.1227	1.15648	1.18595	1.21954	1.25291	1.28833	1.32195	1.49912	1.67811	1.85134	2.02739	2.19192	2.34742	2.49775	2.63627
	0.933	1.02945	1.0583	1.09047	1.1189	1.15437	1.18303	1.21524	1.24697	1.2829	1.31872	1.49196	1.66825	1.84216	2.01588	2.17728	2.33389	2.48573	2.61904
	0.97	1.03137	1.05877	1.09074	1.12068	1.15645	1.18645	1.21811	1.24901	1.28754	1.3205	1.498	1.67667	1.85037	2.02774	2.1933	2.35037	2.50274	2.6421
Effect of changing CAI and transcript abundance of transgene GFP on total protein yield over 500 sec with both fixed transcriptome size, and variable (increasing) transcriptome size. Overall protein yield increases with increasing transgene abundance and codon adaptation, irrespective of whether the transcriptome size is held constant or allowed to increase with transgene addition.
Total GFP protein yield (in Millions)		Transgene fraction of transcriptome
		0.01	0.02	0.03	0.04	0.05	0.06	0.07	0.08	0.09	0.1	0.15	0.2	0.25	0.3	0.35	0.4	0.45	0.5
	CAI
	0.026	0.058411	0.114724	0.166168	0.21527	0.262163	0.304527	0.342954	0.381282	0.417605	0.448838	0.578216	0.665912	0.723552	0.762845	0.786768	0.801793	0.811443	0.816725
	0.093	0.063489	0.125236	0.182567	0.237133	0.291514	0.341533	0.386897	0.432645	0.47871	0.517263	0.693797	0.830693	0.939049	1.02824	1.09717	1.15183	1.19872	1.23408
	0.164	0.067451	0.132945	0.194864	0.255818	0.315453	0.370423	0.420515	0.47388	0.525962	0.571204	0.780733	0.953873	1.09775	1.22386	1.32729	1.41157	1.48838	1.54982
	0.222	0.072688	0.144161	0.209816	0.274913	0.338882	0.398702	0.452202	0.509533	0.564613	0.613029	0.836817	1.0246	1.17857	1.31543	1.42959	1.52325	1.60732	1.67641
	0.303	0.07543	0.149326	0.218816	0.287828	0.355347	0.419089	0.476984	0.536203	0.596187	0.650055	0.897512	1.10939	1.28773	1.45033	1.58619	1.70286	1.808	1.89652
	0.377	0.078581	0.156425	0.22935	0.301497	0.373122	0.440115	0.500178	0.564791	0.629481	0.684608	0.951962	1.18201	1.376	1.5583	1.71027	1.84199	1.96135	2.0634
	0.461	0.078786	0.156747	0.230576	0.303149	0.37562	0.443514	0.505989	0.572254	0.639406	0.697746	0.978125	1.22369	1.43488	1.63571	1.80592	1.9556	2.09356	2.20914
	0.542	0.080948	0.162028	0.238476	0.313535	0.388864	0.461123	0.525834	0.596047	0.666394	0.727407	1.02372	1.28812	1.51725	1.73551	1.92491	2.08995	2.24318	2.37487
	0.589	0.081925	0.163393	0.241148	0.317329	0.394208	0.467335	0.534883	0.60712	0.678006	0.742273	1.05303	1.33136	1.57349	1.80918	2.01218	2.19346	2.36239	2.5073
	0.607	0.082073	0.164352	0.242588	0.319967	0.39779	0.47086	0.538749	0.612391	0.683919	0.74937	1.06054	1.34063	1.58762	1.82429	2.03241	2.21373	2.38767	2.53469
	0.653	0.084137	0.167497	0.247304	0.326701	0.406914	0.48232	0.550468	0.623119	0.69952	0.765318	1.08619	1.37237	1.62621	1.87032	2.08283	2.27142	2.44962	2.60094
	0.691	0.085933	0.171452	0.25292	0.332307	0.414518	0.490512	0.560015	0.637013	0.712206	0.778132	1.10275	1.39526	1.65395	1.90393	2.12245	2.31515	2.49714	2.65406
	0.705	0.08305	0.166148	0.245378	0.324714	0.404569	0.480829	0.549647	0.624022	0.698176	0.766299	1.09455	1.39265	1.6574	1.9166	2.1454	2.34801	2.53976	2.70488
	0.726	0.082997	0.165642	0.245154	0.323195	0.403789	0.479093	0.547708	0.622383	0.698723	0.763726	1.0885	1.38633	1.64915	1.90306	2.12835	2.32966	2.52111	2.68337
	0.771	0.083927	0.168215	0.248175	0.328314	0.409856	0.485648	0.557947	0.63333	0.710401	0.778006	1.11369	1.42056	1.69518	1.96121	2.2002	2.41055	2.61292	2.78391
	0.787	0.085261	0.171023	0.253973	0.335169	0.418431	0.496289	0.567777	0.646822	0.725728	0.796051	1.14029	1.45603	1.73913	2.01797	2.26159	2.4829	2.69259	2.87435
	0.867	0.086121	0.172925	0.255847	0.33791	0.422452	0.502178	0.574712	0.653648	0.734703	0.804056	1.15327	1.47405	1.76438	2.04766	2.29912	2.52653	2.74386	2.92701
	0.912	0.087304	0.174094	0.257347	0.342009	0.426613	0.507643	0.582971	0.663229	0.746379	0.815543	1.17108	1.50713	1.80433	2.09886	2.36125	2.59834	2.82375	3.02054
	0.92	0.086702	0.173976	0.257069	0.340348	0.424934	0.505686	0.579055	0.659764	0.741942	0.813049	1.16989	1.50091	1.79793	2.09288	2.35513	2.58814	2.81503	3.00965
	0.932	0.085146	0.171184	0.252932	0.335668	0.418304	0.499115	0.570569	0.650359	0.73337	0.805006	1.15913	1.48652	1.78722	2.08226	2.34422	2.57855	2.80621	3.0012
	0.933	0.08676	0.174374	0.257803	0.340596	0.426241	0.506547	0.57948	0.661504	0.741895	0.814821	1.17088	1.50177	1.80092	2.09547	2.35566	2.59305	2.81684	3.01342
	0.97	0.086966	0.17474	0.258684	0.341726	0.427762	0.508053	0.582768	0.664104	0.746945	0.819009	1.17958	1.51329	1.81267	2.11288	2.37947	2.61506	2.84875	3.04578
Total GFP protein yield (in Millions)		Transgene fraction of transcriptome
Varibale (increasing) transcriptome size		0.01	0.02	0.03	0.04	0.05	0.06	0.065	0.07	0.08	0.09	0.13	0.17	0.2	0.23	0.26	0.29	0.31	0.33
	CAI
	0.026	0.058403	0.113413	0.164377	0.210987	0.25494	0.295433	0.333092	0.368347	0.400543	0.430767	0.550955	0.632906	0.688811	0.727472	0.754907	0.77404	0.788369	0.798067
	0.093	0.063227	0.123796	0.179884	0.232177	0.282538	0.330201	0.374033	0.416531	0.456805	0.493709	0.650497	0.771972	0.864746	0.938322	0.99788	1.04636	1.08552	1.11937
	0.164	0.067345	0.131349	0.192553	0.249903	0.305053	0.357008	0.405478	0.453165	0.498307	0.541348	0.726856	0.874652	0.993359	1.09206	1.17458	1.24429	1.30427	1.35421
	0.222	0.072154	0.141408	0.207377	0.268317	0.326841	0.38268	0.434782	0.486214	0.533328	0.578361	0.775867	0.933471	1.06281	1.16858	1.25771	1.3334	1.39821	1.45652
	0.303	0.075361	0.147551	0.216298	0.2799	0.341853	0.400932	0.457566	0.509973	0.561913	0.611652	0.827897	1.00257	1.14958	1.27269	1.37657	1.46572	1.54351	1.61404
	0.377	0.078391	0.154023	0.225399	0.293802	0.35863	0.420446	0.479966	0.535266	0.591202	0.643821	0.873046	1.06164	1.22093	1.35481	1.4705	1.56958	1.65626	1.73488
	0.461	0.078005	0.154174	0.226837	0.295185	0.361318	0.425476	0.486698	0.544056	0.600625	0.654205	0.894519	1.0961	1.26639	1.41242	1.53872	1.64851	1.74567	1.83179
	0.542	0.080498	0.158342	0.233865	0.30452	0.373964	0.43958	0.503039	0.564359	0.622105	0.679812	0.933629	1.14536	1.32931	1.48565	1.62229	1.74299	1.85005	1.94288
	0.589	0.081645	0.160267	0.236682	0.30811	0.378518	0.446172	0.510746	0.573468	0.634967	0.692525	0.955598	1.17941	1.37068	1.53816	1.68527	1.81444	1.92832	2.03203
	0.607	0.082118	0.161504	0.238306	0.310599	0.382108	0.4503	0.515302	0.578448	0.63921	0.697758	0.963077	1.18784	1.38338	1.55151	1.69963	1.83004	1.94502	2.04984
	0.653	0.083265	0.165291	0.242596	0.316877	0.38995	0.459353	0.525256	0.590804	0.652813	0.712192	0.98398	1.21427	1.41318	1.58683	1.73651	1.87174	1.99089	2.09626
	0.691	0.085043	0.167992	0.247761	0.323323	0.397056	0.467706	0.534589	0.599608	0.663247	0.72469	0.998056	1.23403	1.43421	1.61014	1.76621	1.90251	2.02434	2.13271
	0.705	0.082596	0.162611	0.241084	0.315433	0.387226	0.457229	0.522922	0.588885	0.65038	0.714175	0.990133	1.22903	1.43489	1.61764	1.7763	1.91933	2.04558	2.15926
	0.726	0.082615	0.162928	0.240259	0.314527	0.386467	0.456589	0.522749	0.586645	0.649735	0.711456	0.986446	1.22319	1.42552	1.60654	1.76536	1.90615	2.03216	2.14514
	0.771	0.083842	0.165272	0.243351	0.318816	0.392692	0.462164	0.530281	0.595843	0.66223	0.724552	1.00675	1.25094	1.46333	1.65053	1.81609	1.962	2.09507	2.21173
	0.787	0.085261	0.16786	0.248051	0.324653	0.399427	0.472312	0.540555	0.610152	0.674264	0.736901	1.02694	1.27824	1.49726	1.6859	1.85624	2.01159	2.14672	2.26906
	0.867	0.086113	0.169484	0.250514	0.327832	0.403637	0.475954	0.545707	0.615	0.681714	0.745702	1.04	1.29283	1.5129	1.70995	1.88402	2.03933	2.17873	2.30328
	0.912	0.086789	0.171174	0.25315	0.330787	0.407906	0.481936	0.552671	0.623225	0.691458	0.757007	1.05543	1.31494	1.54539	1.7481	1.92458	2.08755	2.23338	2.36131
	0.92	0.0862	0.170259	0.251483	0.329965	0.407163	0.480099	0.552487	0.620527	0.688032	0.753387	1.05186	1.31362	1.54328	1.74107	1.92043	2.08156	2.22561	2.35478
	0.932	0.084953	0.16799	0.247806	0.324901	0.401305	0.474449	0.543975	0.612944	0.681094	0.746096	1.04299	1.30371	1.53076	1.73208	1.91345	2.0744	2.21545	2.34837
	0.933	0.086156	0.171391	0.251957	0.33016	0.407099	0.481228	0.551604	0.621009	0.688948	0.753992	1.05334	1.31537	1.54239	1.74556	1.92492	2.08282	2.22765	2.35918
	0.97	0.086301	0.171115	0.253217	0.331815	0.408222	0.48329	0.55344	0.622961	0.692835	0.758845	1.05956	1.32137	1.55213	1.75689	1.9358	2.10033	2.24503	2.38062
Simulations showing the joint effects of transgene codon bias and initiation probability on protein production and on the pool of free ribosomes for GFP transcripts comprising either 5% or 25% of the total transcriptome. Increasing codon bias of the transgene significantly increases the rate of protein production only when the transgene's initiation probability exceeds the average initiation prob…
GFP proteins per GFP mRNA (relative to CAI=0)		Initiation probability of GFP mRNAs
GFP at 5% transcriptome abundance		0.0001	0.0002	0.0003	0.0004	0.0005	0.0006	0.0007	0.0008	0.0009	0.001	0.002	0.003	0.004	0.005	0.006	0.007	0.008	0.009	0.01
	CAI
	0.026	1	1	1	1	1	1	1	1	1	1	1	1	1	1	1	1	1	1	1
	0.093	1.00914	1.02278	1.00336	1.00671	1.012	1.02124	1.00943	1.02208	1.02901	1.02919	1.04594	1.07024	1.08569	1.09767	1.10807	1.11742	1.12712	1.13301	1.13707
	0.164	1.00285	1.02461	1.01345	1.0159	1.02516	1.02965	1.01884	1.04449	1.04003	1.04153	1.0838	1.11966	1.15062	1.17001	1.1969	1.21097	1.22782	1.2409	1.24704
	0.222	0.989676	1.03545	1.01976	1.02277	1.02888	1.02408	1.0317	1.05447	1.05447	1.06536	1.1156	1.1693	1.21046	1.2434	1.2809	1.31286	1.33495	1.3576	1.37188
	0.303	1.01282	1.01845	1.01531	1.0332	1.03083	1.0459	1.04417	1.06832	1.06529	1.07388	1.13896	1.20446	1.25251	1.30018	1.34475	1.38016	1.41325	1.4443	1.4663
	0.377	1.01543	1.03551	1.02001	1.02559	1.04805	1.05949	1.05815	1.07645	1.07361	1.08006	1.16303	1.23555	1.29981	1.35332	1.40554	1.45256	1.49274	1.52696	1.55805
	0.461	1.00142	1.0296	1.01749	1.02772	1.05106	1.0552	1.05141	1.07981	1.07617	1.09047	1.16897	1.23747	1.30829	1.36041	1.41835	1.46484	1.50748	1.54773	1.57851
	0.542	0.999763	1.02942	1.01519	1.0388	1.05147	1.05989	1.05538	1.08133	1.08749	1.09532	1.17414	1.26311	1.3357	1.39805	1.46497	1.52315	1.57638	1.62956	1.67217
	0.589	1.01412	1.04178	1.01061	1.03784	1.05395	1.06107	1.06132	1.08424	1.08641	1.10364	1.18967	1.27469	1.35111	1.42017	1.48002	1.54671	1.60323	1.65865	1.70916
	0.607	1.02504	1.04671	1.02612	1.03425	1.05488	1.05618	1.06697	1.08732	1.0913	1.10054	1.18959	1.28747	1.35916	1.42582	1.49429	1.56212	1.61917	1.67683	1.72884
	0.653	0.984217	1.03465	1.02171	1.0517	1.05478	1.06307	1.06028	1.08201	1.09448	1.09803	1.20121	1.29336	1.37359	1.45245	1.52655	1.59685	1.65827	1.72465	1.78218
	0.691	1.00866	1.05055	1.03446	1.04137	1.05858	1.06322	1.06459	1.09222	1.09648	1.10302	1.20688	1.3021	1.39363	1.47518	1.55166	1.62217	1.69666	1.76543	1.82025
	0.705	1.02373	1.04848	1.02644	1.02896	1.05777	1.06311	1.06353	1.08683	1.09471	1.10295	1.1999	1.29018	1.37174	1.44162	1.5143	1.58724	1.65266	1.71667	1.77861
	0.726	1.00498	1.04586	1.03365	1.04174	1.05579	1.05996	1.06551	1.0857	1.08913	1.0949	1.19863	1.28347	1.36765	1.44137	1.51194	1.58339	1.6443	1.71532	1.76767
	0.771	1.00498	1.031	1.02754	1.03694	1.0545	1.06326	1.07277	1.0827	1.09825	1.11394	1.20012	1.30339	1.38406	1.45971	1.53451	1.6089	1.67711	1.74353	1.80093
	0.787	0.991337	1.04142	1.02029	1.04155	1.05493	1.07071	1.06979	1.09522	1.09789	1.11233	1.21214	1.30948	1.40381	1.48172	1.56652	1.63996	1.72044	1.79211	1.85804
	0.867	1.00392	1.04312	1.02802	1.04502	1.06228	1.06181	1.07054	1.09439	1.09959	1.11508	1.21066	1.31947	1.41136	1.49478	1.58123	1.65821	1.73514	1.81409	1.88584
	0.912	1.01317	1.02893	1.04467	1.03731	1.05931	1.07395	1.06796	1.10081	1.09886	1.11502	1.22199	1.33315	1.42269	1.50478	1.59877	1.68277	1.76561	1.84144	1.91514
	0.92	1.0032	1.04458	1.03475	1.04452	1.06612	1.06608	1.07865	1.09078	1.08972	1.11591	1.22155	1.32269	1.41993	1.50379	1.59788	1.67543	1.75989	1.83491	1.90494
	0.932	1.02136	1.0218	1.03005	1.0465	1.06147	1.06606	1.07266	1.09507	1.09794	1.10852	1.21306	1.31594	1.40505	1.48442	1.5738	1.64892	1.72496	1.80122	1.86959
	0.933	1.01816	1.03167	1.02624	1.04124	1.06645	1.07352	1.0717	1.09282	1.10158	1.11742	1.21867	1.32596	1.4232	1.51106	1.59539	1.67659	1.75871	1.8411	1.91055
	0.97	1.01614	1.03496	1.02734	1.04099	1.0525	1.06768	1.0633	1.09743	1.09668	1.11047	1.2203	1.33081	1.42422	1.51171	1.59974	1.68607	1.77074	1.85014	1.92321
GFP proteins per GFP mRNA (relative to CAI=0)		Initiation probability of GFP mRNAs
GFP at 25% transcriptome abundance		0.0001	0.0002	0.0003	0.0004	0.0005	0.0006	0.0007	0.0008	0.0009	0.001	0.002	0.003	0.004	0.005	0.006	0.007	0.008	0.009	0.01
	CAI
	0.026	1	1	1	1	1	1	1	1	1	1	1	1	1	1	1	1	1	1	1
	0.093	0.999613	1.01416	1.0096	1.02256	1.03324	1.03734	1.0403	1.05118	1.05951	1.06635	1.11612	1.15971	1.19678	1.22755	1.25762	1.28167	1.30119	1.32111	1.33897
	0.164	1.00528	1.02833	1.03193	1.04498	1.05911	1.07066	1.08223	1.0882	1.1032	1.11382	1.20403	1.27554	1.33985	1.39514	1.44558	1.48677	1.52441	1.55929	1.58975
	0.222	1.01	1.03412	1.03352	1.05877	1.07604	1.0878	1.09953	1.11272	1.12699	1.13811	1.25221	1.3403	1.41781	1.48636	1.54367	1.59216	1.63887	1.67917	1.71552
	0.303	1.0163	1.03426	1.04638	1.064	1.08953	1.10415	1.11937	1.13548	1.15409	1.16818	1.30487	1.41376	1.51148	1.59512	1.67251	1.73336	1.79275	1.84428	1.88923
	0.377	1.02506	1.04316	1.05267	1.0803	1.10145	1.11789	1.13841	1.15416	1.17318	1.18917	1.35024	1.47725	1.58816	1.68817	1.77521	1.84881	1.91602	1.97783	2.03522
	0.461	1.02029	1.04132	1.05934	1.08824	1.10855	1.125	1.14973	1.16432	1.18523	1.2051	1.37224	1.51308	1.63643	1.74471	1.8422	1.92342	1.99843	2.06776	2.13332
	0.542	1.03041	1.05623	1.05917	1.0956	1.11806	1.135	1.15977	1.17853	1.20197	1.22035	1.40675	1.56305	1.69961	1.82146	1.93328	2.0276	2.11531	2.19437	2.26676
	0.589	1.02409	1.04684	1.06689	1.09266	1.11967	1.14169	1.1662	1.18916	1.21139	1.22962	1.42827	1.59275	1.74211	1.87546	1.99401	2.09659	2.19523	2.28162	2.36285
	0.607	1.02201	1.05062	1.07001	1.09982	1.12195	1.14644	1.16692	1.18804	1.21476	1.23477	1.43611	1.60275	1.75374	1.88828	2.0112	2.11542	2.21114	2.3032	2.3843
	0.653	1.02528	1.04886	1.06868	1.09757	1.12968	1.14996	1.1736	1.19649	1.22439	1.24534	1.4523	1.62691	1.7872	1.92534	2.05227	2.16586	2.2676	2.3585	2.44689
	0.691	1.03634	1.05589	1.07208	1.09919	1.13059	1.15297	1.18241	1.20063	1.22844	1.24792	1.46012	1.64597	1.81	1.95311	2.08664	2.20293	2.30539	2.40176	2.49292
	0.705	1.02605	1.05282	1.07315	1.10092	1.12901	1.15206	1.17705	1.19574	1.22366	1.25006	1.46205	1.64416	1.80374	1.95423	2.08936	2.20298	2.31132	2.41121	2.50409
	0.726	1.02564	1.0494	1.06578	1.1032	1.12689	1.14709	1.17906	1.19548	1.22485	1.24896	1.45679	1.63566	1.79983	1.94275	2.07566	2.1907	2.29611	2.39637	2.48721
	0.771	1.03131	1.05588	1.07093	1.10528	1.13228	1.15402	1.18334	1.20438	1.23179	1.25166	1.47505	1.66215	1.83158	1.98412	2.1281	2.25091	2.36534	2.46829	2.56725
	0.787	1.02814	1.0517	1.07391	1.10947	1.13954	1.1614	1.18904	1.21014	1.23662	1.26089	1.49332	1.68831	1.87094	2.02604	2.17655	2.30413	2.4308	2.53575	2.64241
	0.867	1.0178	1.05554	1.07892	1.10898	1.14173	1.16151	1.19524	1.20929	1.23928	1.26724	1.50135	1.70141	1.88683	2.04794	2.20421	2.33601	2.46279	2.57669	2.68203
	0.912	1.03453	1.05302	1.07865	1.11597	1.14356	1.16997	1.19284	1.21523	1.24562	1.27221	1.51242	1.72505	1.91445	2.08989	2.24806	2.38394	2.51713	2.63733	2.75162
	0.92	1.0277	1.06426	1.07894	1.11307	1.14034	1.16566	1.19416	1.21871	1.24585	1.27304	1.51567	1.71928	1.9107	2.07929	2.24061	2.37765	2.50969	2.63046	2.74282
	0.932	1.02588	1.06138	1.07618	1.11487	1.14449	1.16231	1.1918	1.21607	1.24871	1.26923	1.50799	1.71212	1.89721	2.07134	2.22526	2.36429	2.48998	2.60922	2.72462
	0.933	1.02276	1.05581	1.07615	1.1141	1.14059	1.16796	1.19978	1.21953	1.24802	1.27278	1.51424	1.72057	1.9116	2.08223	2.24258	2.38183	2.51523	2.63568	2.74543
	0.97	1.03315	1.05086	1.07955	1.11019	1.14728	1.17083	1.19465	1.22132	1.25056	1.27833	1.51754	1.72723	1.9187	2.09444	2.256	2.40038	2.53286	2.6571	2.77144
Fraction of ribosomes free (relative to CAI=0)		Initiation probability of GFP mRNAs
GFP at 5% transcriptome abundance		0.0001	0.0002	0.0003	0.0004	0.0005	0.0006	0.0007	0.0008	0.0009	0.001	0.002	0.003	0.004	0.005	0.006	0.007	0.008	0.009	0.01
	CAI
	0.026	1	1	1	1	1	1	1	1	1	1	1	1	1	1	1	1	1	1	1
	0.093	1.00136	1.00091	1.00342	1.00443	1.00544	1.00583	1.00753	1.00753	1.00924	1.0084	1.01509	1.02016	1.02323	1.02469	1.02385	1.02353	1.02416	1.02419	1.02084
	0.164	1.00299	1.00399	1.00554	1.00797	1.00943	1.01049	1.01327	1.01424	1.01592	1.01642	1.02866	1.04016	1.04659	1.05006	1.05518	1.05444	1.05726	1.06143	1.06136
	0.222	1.00316	1.00449	1.00739	1.00896	1.01212	1.01073	1.01472	1.01648	1.01808	1.02085	1.03464	1.04691	1.05077	1.05453	1.05714	1.05603	1.0542	1.05186	1.04589
	0.303	1.00386	1.00502	1.00868	1.01072	1.01462	1.01481	1.0165	1.02001	1.02221	1.02441	1.04079	1.05641	1.06411	1.06899	1.07581	1.0751	1.07604	1.0754	1.06732
	0.377	1.00352	1.00513	1.00994	1.01159	1.01349	1.01597	1.0196	1.02351	1.02427	1.0254	1.04661	1.06294	1.07288	1.07956	1.08665	1.08582	1.09008	1.08925	1.0882
	0.461	1.00476	1.00758	1.0102	1.01297	1.01579	1.01883	1.02161	1.02486	1.02711	1.02976	1.05157	1.07094	1.08422	1.09237	1.10083	1.10407	1.10843	1.11155	1.10952
	0.542	1.00525	1.00706	1.01185	1.01509	1.01767	1.02008	1.02322	1.02708	1.02964	1.03181	1.05714	1.0766	1.0928	1.10261	1.11349	1.11777	1.12424	1.12875	1.12865
	0.589	1.00447	1.00675	1.01165	1.01638	1.01953	1.02007	1.02386	1.02726	1.03151	1.03478	1.06093	1.08283	1.09899	1.11258	1.12331	1.1312	1.13877	1.14444	1.14881
	0.607	1.00369	1.00692	1.01229	1.0143	1.01808	1.02145	1.02509	1.02778	1.03174	1.03289	1.05952	1.08417	1.09881	1.11167	1.12192	1.12988	1.13785	1.14328	1.14557
	0.653	1.00479	1.00766	1.01295	1.01517	1.01939	1.02137	1.02556	1.02797	1.03323	1.03503	1.06288	1.08549	1.10149	1.11382	1.12565	1.13372	1.14262	1.14764	1.15124
	0.691	1.00328	1.00818	1.01226	1.01561	1.01917	1.02207	1.02682	1.03001	1.03254	1.03652	1.06224	1.08653	1.10289	1.11594	1.12691	1.13264	1.14007	1.14412	1.14446
	0.705	1.0046	1.00719	1.01295	1.01646	1.02048	1.02286	1.02757	1.03029	1.03409	1.03609	1.06642	1.09103	1.1097	1.12213	1.136	1.14642	1.15508	1.1609	1.16701
	0.726	1.00462	1.00795	1.0124	1.0158	1.0198	1.02202	1.02623	1.02925	1.03394	1.03666	1.06466	1.08934	1.10713	1.12177	1.13456	1.14419	1.15317	1.16103	1.16628
	0.771	1.00414	1.00798	1.01248	1.01705	1.0206	1.02264	1.02697	1.03146	1.03282	1.03807	1.06702	1.09288	1.10987	1.12743	1.14172	1.15119	1.16279	1.17142	1.17647
	0.787	1.00417	1.0068	1.01248	1.01693	1.02107	1.02369	1.02708	1.03205	1.0359	1.0385	1.06979	1.09463	1.11497	1.13053	1.14594	1.15591	1.16601	1.17612	1.18282
	0.867	1.00503	1.0073	1.01304	1.01581	1.0207	1.02396	1.02787	1.03271	1.03631	1.03959	1.06967	1.09803	1.11703	1.13162	1.14669	1.15852	1.16902	1.17765	1.18459
	0.912	1.00526	1.00732	1.01454	1.01652	1.02164	1.02459	1.02932	1.03329	1.03649	1.04	1.07126	1.09922	1.12119	1.13769	1.15235	1.16467	1.17684	1.18532	1.19432
	0.92	1.00513	1.0077	1.01332	1.01691	1.02118	1.02557	1.02935	1.03286	1.03612	1.04008	1.07154	1.09856	1.11959	1.13702	1.15285	1.16375	1.17661	1.187	1.19459
	0.932	1.00522	1.00903	1.01348	1.01779	1.02148	1.02497	1.02897	1.03318	1.03689	1.03975	1.07081	1.0994	1.12006	1.13886	1.15552	1.16552	1.18	1.19063	1.19892
	0.933	1.0043	1.0075	1.01419	1.01631	1.02104	1.02264	1.02934	1.03288	1.03725	1.03923	1.07244	1.09944	1.12061	1.13724	1.15155	1.16328	1.17692	1.18724	1.19336
	0.97	1.00494	1.00837	1.01244	1.01867	1.0216	1.02495	1.02914	1.03497	1.03648	1.03956	1.07073	1.10051	1.12154	1.13748	1.15383	1.16552	1.1785	1.18935	1.19627
Fraction of ribosomes free (relative to CAI=0)		Initiation probability of GFP mRNAs
GFP at 25% transcriptome abundance		0.0001	0.0002	0.0003	0.0004	0.0005	0.0006	0.0007	0.0008	0.0009	0.001	0.002	0.003	0.004	0.005	0.006	0.007	0.008	0.009	0.01
	CAI
	0.026	1	1	1	1	1	1	1	1	1	1	1	1	1	1	1	1	1	1	1
	0.093	1.00634	1.01057	1.01639	1.02015	1.02423	1.0294	1.03266	1.03788	1.04025	1.04582	1.08185	1.11078	1.13757	1.15807	1.17615	1.19143	1.20692	1.21606	1.2241
	0.164	1.00894	1.01889	1.02915	1.03657	1.04546	1.0524	1.06006	1.06838	1.07525	1.0842	1.14811	1.20492	1.25123	1.28918	1.32246	1.35001	1.37914	1.40319	1.42123
	0.222	1.01085	1.02323	1.03343	1.0429	1.05411	1.06255	1.07267	1.08159	1.09075	1.09909	1.17395	1.23272	1.28232	1.325	1.35799	1.38821	1.41495	1.43755	1.45454
	0.303	1.01437	1.02722	1.04085	1.0534	1.0646	1.07529	1.08838	1.0981	1.10905	1.12041	1.21137	1.2832	1.34762	1.39957	1.44128	1.48123	1.51831	1.5467	1.56928
	0.377	1.01616	1.03059	1.04545	1.05921	1.0716	1.08416	1.09826	1.10971	1.12029	1.13357	1.2357	1.31952	1.38921	1.44754	1.49753	1.54151	1.5802	1.61498	1.64012
	0.461	1.01665	1.03317	1.04994	1.0632	1.07846	1.09278	1.10749	1.11885	1.13249	1.14779	1.26187	1.35656	1.43876	1.50742	1.56551	1.61991	1.66976	1.70885	1.74436
	0.542	1.01846	1.03642	1.05353	1.06975	1.08464	1.09966	1.11557	1.12973	1.1451	1.16052	1.28645	1.39385	1.48148	1.56121	1.62741	1.68695	1.74362	1.79236	1.83042
	0.589	1.01961	1.03737	1.05619	1.07271	1.08936	1.10566	1.12262	1.13714	1.15319	1.16879	1.30537	1.41913	1.51949	1.60565	1.67872	1.74662	1.80691	1.86242	1.90679
	0.607	1.01969	1.03912	1.05763	1.07323	1.09004	1.10689	1.12229	1.13882	1.15381	1.17011	1.30695	1.42172	1.52047	1.60606	1.67958	1.74776	1.80965	1.86499	1.90964
	0.653	1.01809	1.03832	1.05875	1.07531	1.09243	1.10968	1.12538	1.14349	1.15794	1.17405	1.31572	1.43349	1.53561	1.62545	1.70072	1.76842	1.83212	1.88915	1.93257
	0.691	1.01911	1.03994	1.05945	1.07687	1.09357	1.11032	1.12714	1.14503	1.16127	1.17717	1.31865	1.43732	1.54026	1.6298	1.70608	1.77388	1.838	1.8936	1.93928
	0.705	1.019	1.04016	1.06029	1.07852	1.09559	1.11429	1.1309	1.1491	1.16361	1.18233	1.33083	1.45894	1.57089	1.66911	1.75291	1.83046	1.90053	1.96571	2.01756
	0.726	1.01924	1.04011	1.05921	1.07859	1.09645	1.11071	1.13038	1.14693	1.16415	1.18056	1.32616	1.45194	1.56356	1.65834	1.74117	1.8189	1.88795	1.9507	2.00434
	0.771	1.01986	1.04091	1.06054	1.07978	1.09862	1.11596	1.13336	1.15259	1.16937	1.18692	1.33955	1.47049	1.58655	1.68625	1.77434	1.85632	1.93279	1.99977	2.05556
	0.787	1.02061	1.04119	1.06293	1.08319	1.10086	1.11857	1.13714	1.15566	1.17222	1.19113	1.34998	1.4835	1.60265	1.70661	1.79767	1.88128	1.9612	2.02774	2.08858
	0.867	1.02118	1.04432	1.06339	1.0823	1.10238	1.1214	1.13952	1.15716	1.1751	1.19516	1.35458	1.49224	1.61345	1.71827	1.8105	1.89677	1.97675	2.04822	2.10671
	0.912	1.02229	1.04258	1.06508	1.08644	1.10632	1.12388	1.14204	1.16143	1.18015	1.19884	1.36459	1.50722	1.63069	1.74498	1.84213	1.93188	2.01595	2.09089	2.1541
	0.92	1.02193	1.04352	1.06471	1.0836	1.10588	1.12386	1.14121	1.16216	1.18163	1.19819	1.36364	1.50686	1.63147	1.74248	1.84272	1.93107	2.01408	2.09184	2.15382
	0.932	1.02175	1.04249	1.06584	1.08581	1.10524	1.12344	1.14284	1.16248	1.17981	1.19908	1.36509	1.50996	1.63515	1.75117	1.85274	1.94519	2.02997	2.1065	2.17443
	0.933	1.02148	1.04263	1.06563	1.08428	1.10468	1.12369	1.14266	1.16255	1.17965	1.20006	1.36384	1.50523	1.63287	1.74374	1.84187	1.93083	2.01425	2.09292	2.15401
	0.97	1.02067	1.04444	1.06573	1.08441	1.1046	1.12443	1.14473	1.16382	1.18044	1.2008	1.367	1.51181	1.63864	1.75005	1.85067	1.94224	2.02848	2.1032	2.16971

## Sheet: scFv
Effects of codon bias and mRNA abundance on scFv protein production and the pool of free ribosomes. The joint effects of transgene codon bias and mRNA abundance on the rate of protein production and on the pool of free ribosomes in the cell, with scFv as the transgene. Notations are the same as with GFP. We find no qualitative differences between simulations performed using scFv, as opposed to GF…
scFv proteins per scFv mRNA		Transgene fraction of transcriptome
		0.01	0.02	0.03	0.04	0.05	0.06	0.07	0.08	0.09	0.1	0.15	0.2	0.25	0.3	0.35	0.4	0.45
	CAI
	0.124	74.3113	72.9937	71.1153	69.5759	68.395	66.8002	65.0918	63.733	62.6411	61.0658	54.7159	49.3009	44.5299	40.5876	37.0468	33.9618	31.3287
	0.183	76.369	75.214	73.1344	71.6185	70.6534	69.1186	67.3012	66.2049	65.1029	63.4997	57.2662	51.8682	46.8799	42.6184	38.6779	35.1472	31.9412
	0.264	80.5127	79.9741	77.8544	76.8154	75.9765	74.354	72.8018	71.8258	71.0067	69.3741	63.6441	58.5715	53.7769	49.7743	45.9688	42.4671	39.4258
	0.318	87.793	86.4217	83.9749	82.7105	81.5073	79.754	77.788	76.5764	75.5195	73.5509	66.7194	60.7012	55.205	50.5827	46.2148	42.2284	38.5893
	0.439	89.3704	87.9853	85.9112	84.8052	83.9039	82.4063	80.3165	79.2607	78.3247	76.7102	70.3619	64.8743	59.7946	55.4611	51.2314	47.2815	43.6644
	0.522	91.1254	90.7853	88.9163	87.7727	87.007	85.526	83.753	82.8007	82.0257	80.4789	74.6121	69.3187	64.0827	59.7478	55.3722	51.2137	47.3693
	0.545	93.8817	93.149	90.9507	89.6294	88.9179	87.1998	85.3414	84.1993	83.4583	81.6669	75.3726	69.5679	64.0453	59.1434	54.1279	49.1498	44.2174
	0.597	93.0662	92.4832	90.7753	89.3874	88.7757	87.3698	85.6078	84.7986	84.0394	82.4342	76.6886	71.1635	65.8998	61.2997	56.4031	51.5179	46.448
	0.624	93.207	92.5846	90.453	89.7017	89.1031	87.4921	85.9064	85.0955	84.4753	82.9965	77.5657	72.4278	67.2392	62.7889	57.9917	53.0863	48.0167
	0.67	100.018	98.3657	96.3209	95.3409	94.5665	93.0228	90.7934	89.8747	89.1882	87.3017	81.1756	75.5145	70.0055	65.3727	60.5296	55.8113	51.2464
	0.702	96.9972	96.3818	94.2135	93.393	92.7796	91.1505	89.3259	88.5935	88.1617	86.4884	80.62	75.4565	70.2172	65.8009	61.0157	56.2924	51.6015
	0.705	96.8014	96.5224	94.7767	93.7203	92.7631	91.7365	89.6677	88.9586	88.3386	86.6603	81.0122	75.752	70.2282	65.3203	59.9638	54.2938	48.1676
	0.76	99.2944	98.0154	96.4898	95.2815	94.5229	93.3537	91.4986	91.0009	90.3408	88.8357	83.155	77.8598	72.4857	67.7213	62.4939	57.0377	51.2009
	0.797	101.53	101.248	99.1256	97.6734	97.1394	95.7581	93.6014	92.9874	92.5988	90.8304	85.0449	79.598	74.0286	69.1235	63.7223	58.1041	52.0956
	0.868	99.8634	99.3587	97.2833	96.7262	96.1763	95.0407	93.1976	92.8229	92.287	90.707	85.8293	81.095	76.2302	71.8912	67.0777	62.1903	57.2109
	0.894	101.742	101.167	99.3502	98.7217	98.3905	96.9279	94.9392	94.53	94.1612	92.5749	87.3146	82.4559	77.1202	72.3665	67.0052	61.2316	54.8392
	0.91	102.19	101.969	99.8526	99.2007	98.9355	97.6649	95.8717	95.1731	94.5375	93.2046	87.9572	83.0195	77.8031	73.3012	68.1937	62.8463	57.2711
	0.916	102.008	100.761	99.2484	98.6804	98.1257	97.2312	95.3504	94.6267	94.4285	92.6895	87.7913	82.8551	77.727	73.285	68.2408	62.9884	57.5676
	0.935	101.993	101.585	100.047	99.2021	98.9299	97.7235	95.7825	95.2375	94.8612	93.4218	88.0191	83.1321	78.0143	73.4509	68.381	63.045	57.4716
	0.965	102.558	101.841	100.156	99.4535	99.0011	97.8351	96.2388	95.4326	95.0167	93.484	88.458	83.7328	78.5306	74.0369	68.9992	63.5979	57.9524
scFv proteins per scFv mRNA (relative to CAI=0)		Transgene fraction of transcriptome
		0.01	0.02	0.03	0.04	0.05	0.06	0.07	0.08	0.09	0.1	0.15	0.2	0.25	0.3	0.35	0.4	0.45
	CAI
	0.124	1	1	1	1	1	1	1	1	1	1	1	1	1	1	1	1	1
	0.183	1.02769	1.03042	1.02839	1.02936	1.03302	1.03471	1.03394	1.03879	1.0393	1.03986	1.04661	1.05207	1.05277	1.05003	1.04403	1.0349	1.01955
	0.264	1.08345	1.09563	1.09476	1.10405	1.11085	1.11308	1.11845	1.12698	1.13355	1.13605	1.16317	1.18804	1.20766	1.22634	1.24083	1.25044	1.25845
	0.318	1.18142	1.18396	1.18083	1.18878	1.19171	1.19392	1.19505	1.20152	1.20559	1.20445	1.21938	1.23124	1.23973	1.24626	1.24747	1.24341	1.23176
	0.439	1.20265	1.20538	1.20805	1.21889	1.22676	1.23362	1.2339	1.24364	1.25037	1.25619	1.28595	1.31589	1.3428	1.36645	1.38288	1.3922	1.39375
	0.522	1.22627	1.24374	1.25031	1.26154	1.27213	1.28033	1.28669	1.29918	1.30946	1.3179	1.36363	1.40603	1.43909	1.47207	1.49466	1.50798	1.51201
	0.545	1.26336	1.27612	1.27892	1.28822	1.30006	1.30538	1.31109	1.32113	1.33233	1.33736	1.37753	1.41109	1.43825	1.45718	1.46107	1.44721	1.4114
	0.597	1.25238	1.267	1.27645	1.28475	1.29799	1.30793	1.31518	1.33053	1.3416	1.34992	1.40158	1.44345	1.4799	1.51031	1.52248	1.51694	1.4826
	0.624	1.25428	1.26839	1.27192	1.28927	1.30277	1.30976	1.31977	1.33519	1.34856	1.35913	1.41761	1.4691	1.50998	1.547	1.56537	1.56312	1.53267
	0.67	1.34594	1.34759	1.35443	1.37032	1.38265	1.39255	1.39485	1.41018	1.4238	1.42963	1.48358	1.53171	1.5721	1.61066	1.63387	1.64336	1.63577
	0.702	1.30528	1.32041	1.3248	1.34232	1.35653	1.36452	1.37231	1.39007	1.40741	1.41631	1.47343	1.53053	1.57685	1.62121	1.64699	1.65752	1.6471
	0.705	1.30265	1.32234	1.33272	1.34702	1.35629	1.3733	1.37756	1.3958	1.41023	1.41913	1.4806	1.53652	1.5771	1.60937	1.6186	1.59867	1.53749
	0.76	1.3362	1.34279	1.35681	1.36946	1.38202	1.39751	1.40568	1.42785	1.4422	1.45475	1.51976	1.57928	1.6278	1.66852	1.68689	1.67947	1.63431
	0.797	1.36627	1.38707	1.39387	1.40384	1.42027	1.4335	1.43799	1.45902	1.47824	1.48742	1.5543	1.61454	1.66245	1.70307	1.72005	1.71087	1.66287
	0.868	1.34385	1.3612	1.36796	1.39023	1.40619	1.42276	1.43179	1.45643	1.47327	1.4854	1.56864	1.6449	1.71189	1.77126	1.81062	1.83118	1.82615
	0.894	1.36914	1.38597	1.39703	1.41891	1.43856	1.45101	1.45854	1.48322	1.50319	1.51599	1.59578	1.6725	1.73188	1.78297	1.80867	1.80296	1.75044
	0.91	1.37516	1.39695	1.40409	1.42579	1.44653	1.46204	1.47287	1.49331	1.50919	1.5263	1.60753	1.68393	1.74721	1.806	1.84075	1.8505	1.82807
	0.916	1.37272	1.3804	1.3956	1.41831	1.43469	1.45555	1.46486	1.48474	1.50745	1.51786	1.60449	1.6806	1.7455	1.8056	1.84202	1.85468	1.83753
	0.935	1.37251	1.3917	1.40683	1.42581	1.44645	1.46292	1.4715	1.49432	1.51436	1.52985	1.60866	1.68622	1.75195	1.80969	1.8458	1.85635	1.83447
	0.965	1.38011	1.39521	1.40836	1.42943	1.44749	1.46459	1.47851	1.49738	1.51684	1.53087	1.61668	1.6984	1.76355	1.82413	1.86249	1.87263	1.84982
Fraction of ribosomes free (unbound)		Transgene fraction of transcriptome
		0.01	0.02	0.03	0.04	0.05	0.06	0.07	0.08	0.09	0.1	0.15	0.2	0.25	0.3	0.35	0.4	0.45
	CAI
	0.124	0.152418	0.14873	0.142666	0.138584	0.135067	0.130549	0.125198	0.122106	0.119212	0.114728	0.0985748	0.0857419	0.0750745	0.0667386	0.0596477	0.0536332	0.0486831
	0.183	0.152949	0.149519	0.143897	0.140168	0.136981	0.132913	0.127833	0.12462	0.121928	0.118051	0.102364	0.0895292	0.0786164	0.0698297	0.0619653	0.0550045	0.0492397
	0.264	0.15373	0.15116	0.145944	0.142898	0.140604	0.13689	0.132112	0.129498	0.127188	0.123458	0.109618	0.0980527	0.087702	0.0795925	0.0721141	0.0656332	0.0600886
	0.318	0.153185	0.150111	0.144612	0.141135	0.138484	0.134511	0.129871	0.12664	0.124571	0.120411	0.106137	0.0944465	0.0840154	0.0757248	0.0681618	0.061446	0.0556548
	0.439	0.15381	0.151374	0.146789	0.143653	0.141607	0.138148	0.133722	0.131397	0.129423	0.126143	0.113355	0.102507	0.0928234	0.0849211	0.0773807	0.0706037	0.0645291
	0.522	0.154619	0.152421	0.148429	0.146009	0.14432	0.141137	0.137044	0.134992	0.133592	0.130235	0.118239	0.107896	0.0982519	0.0904408	0.0827256	0.0756089	0.0690332
	0.545	0.154606	0.152429	0.148161	0.145705	0.143903	0.140648	0.136593	0.134469	0.133177	0.129701	0.117386	0.106776	0.0965859	0.0881669	0.0796173	0.0714529	0.0634361
	0.597	0.154647	0.153135	0.149259	0.146939	0.145292	0.142566	0.138586	0.136865	0.135286	0.1322	0.12079	0.110437	0.100666	0.0923452	0.0839659	0.0755822	0.067251
	0.624	0.155111	0.153656	0.149896	0.147975	0.146644	0.143823	0.139933	0.138578	0.1372	0.13404	0.12326	0.11318	0.103664	0.0954711	0.0869182	0.078536	0.0701661
	0.67	0.154937	0.15322	0.149156	0.147134	0.145731	0.142847	0.139028	0.137415	0.136106	0.132764	0.121965	0.112088	0.102903	0.0951756	0.087355	0.0798778	0.0726928
	0.702	0.155189	0.153693	0.150131	0.148284	0.14706	0.144428	0.140637	0.139039	0.13795	0.134891	0.124543	0.115049	0.105857	0.0980182	0.0901078	0.0821807	0.0745411
	0.705	0.155081	0.153854	0.150219	0.148324	0.147302	0.144542	0.140917	0.139197	0.13815	0.135209	0.124661	0.11455	0.105168	0.096563	0.0876775	0.0784046	0.0687827
	0.76	0.155343	0.154287	0.15062	0.149194	0.148079	0.145705	0.142026	0.140599	0.139588	0.136845	0.126485	0.117229	0.107899	0.0999061	0.0913247	0.0822943	0.0730948
	0.797	0.15526	0.15419	0.150973	0.149007	0.147751	0.145458	0.141914	0.140869	0.139664	0.136766	0.126761	0.117493	0.108251	0.100174	0.0915827	0.0826846	0.0734332
	0.868	0.155787	0.155018	0.151804	0.15051	0.149869	0.147765	0.144318	0.143253	0.142424	0.139929	0.130931	0.122641	0.114046	0.106604	0.0988363	0.0906454	0.0824723
	0.894	0.155833	0.155084	0.15167	0.150436	0.149854	0.147818	0.144318	0.143347	0.142773	0.139815	0.131164	0.122291	0.113541	0.105698	0.0970589	0.087742	0.0778853
	0.91	0.155888	0.154934	0.151631	0.150434	0.149833	0.147557	0.144397	0.143281	0.142542	0.139941	0.130898	0.122502	0.11381	0.106417	0.0982538	0.0896858	0.0810925
	0.916	0.155627	0.155101	0.151902	0.150397	0.149916	0.147771	0.144656	0.14361	0.142762	0.140147	0.1314	0.122903	0.114373	0.106978	0.0989219	0.0904417	0.0819585
	0.935	0.155766	0.155071	0.151993	0.150619	0.150061	0.147844	0.144479	0.143569	0.142962	0.140173	0.131318	0.122925	0.114394	0.106862	0.0987246	0.0904527	0.0816176
	0.965	0.156043	0.155178	0.152287	0.150923	0.15044	0.148264	0.145182	0.143963	0.143442	0.140958	0.131971	0.123732	0.11523	0.107816	0.0998239	0.0911764	0.0822868
Fraction of ribosomes free (relative to CAI=0)		Transgene fraction of transcriptome
		0.01	0.02	0.03	0.04	0.05	0.06	0.07	0.08	0.09	0.1	0.15	0.2	0.25	0.3	0.35	0.4	0.45
	CAI
	0.124	1	1	1	1	1	1	1	1	1	1	1	1	1	1	1	1	1
	0.183	1.00348	1.0053	1.00862	1.01143	1.01417	1.01811	1.02105	1.02059	1.02279	1.02897	1.03844	1.04417	1.04718	1.04632	1.03886	1.02557	1.01143
	0.264	1.00861	1.01634	1.02298	1.03112	1.041	1.04857	1.05523	1.06054	1.06691	1.07609	1.11203	1.14358	1.1682	1.1926	1.209	1.22374	1.23428
	0.318	1.00503	1.00928	1.01364	1.0184	1.0253	1.03035	1.03733	1.03714	1.04496	1.04954	1.07671	1.10152	1.11909	1.13465	1.14274	1.14567	1.14321
	0.439	1.00914	1.01778	1.0289	1.03658	1.04842	1.05821	1.06809	1.0761	1.08565	1.0995	1.14994	1.19553	1.23642	1.27244	1.2973	1.31642	1.32549
	0.522	1.01444	1.02481	1.04039	1.05357	1.06851	1.0811	1.09462	1.10554	1.12063	1.13517	1.19948	1.25839	1.30873	1.35515	1.3869	1.40974	1.41801
	0.545	1.01436	1.02487	1.03852	1.05138	1.06542	1.07736	1.09102	1.10125	1.11715	1.13051	1.19083	1.24533	1.28653	1.32108	1.33479	1.33225	1.30304
	0.597	1.01463	1.02962	1.04621	1.06029	1.07571	1.09205	1.10694	1.12087	1.13484	1.15229	1.22537	1.28802	1.34088	1.38368	1.4077	1.40924	1.3814
	0.624	1.01767	1.03312	1.05068	1.06776	1.08571	1.10168	1.1177	1.1349	1.1509	1.16833	1.25042	1.32001	1.38082	1.43052	1.45719	1.46432	1.44128
	0.67	1.01653	1.03018	1.04549	1.06169	1.07895	1.09421	1.11047	1.12538	1.14172	1.1572	1.23728	1.30727	1.37067	1.4261	1.46452	1.48933	1.49318
	0.702	1.01818	1.03337	1.05232	1.06999	1.0888	1.10631	1.12332	1.13868	1.15719	1.17574	1.26344	1.34181	1.41002	1.46869	1.51067	1.53227	1.53115
	0.705	1.01747	1.03445	1.05294	1.07028	1.09058	1.10719	1.12556	1.13997	1.15886	1.17852	1.26463	1.33598	1.40085	1.44688	1.46992	1.46187	1.41287
	0.76	1.01919	1.03736	1.05575	1.07655	1.09634	1.1161	1.13442	1.15146	1.17093	1.19278	1.28314	1.36724	1.43723	1.49698	1.53107	1.53439	1.50144
	0.797	1.01865	1.03671	1.05822	1.07521	1.09391	1.11421	1.13352	1.15367	1.17157	1.19209	1.28594	1.37031	1.44191	1.50098	1.53539	1.54167	1.50839
	0.868	1.02211	1.04227	1.06405	1.08605	1.1096	1.13188	1.15272	1.17319	1.19472	1.21966	1.32824	1.43035	1.5191	1.59734	1.657	1.6901	1.69406
	0.894	1.02241	1.04272	1.06311	1.08552	1.10948	1.13229	1.15272	1.17396	1.19764	1.21866	1.3306	1.42627	1.51238	1.58376	1.6272	1.63596	1.59984
	0.91	1.02277	1.04171	1.06284	1.0855	1.10932	1.13028	1.15335	1.17342	1.1957	1.21976	1.32791	1.42873	1.51596	1.59454	1.64724	1.67221	1.66572
	0.916	1.02106	1.04284	1.06474	1.08524	1.10994	1.13192	1.15542	1.17612	1.19755	1.22156	1.333	1.43341	1.52346	1.60293	1.65843	1.6863	1.68351
	0.935	1.02197	1.04263	1.06538	1.08684	1.11102	1.13248	1.15401	1.17577	1.19923	1.22179	1.33217	1.43367	1.52373	1.6012	1.65513	1.6865	1.67651
	0.965	1.02378	1.04335	1.06743	1.08903	1.11382	1.1357	1.15962	1.17901	1.20325	1.22863	1.33879	1.44308	1.53488	1.6155	1.67356	1.7	1.69025
The joint effects of transgene codon bias and initiation probability on protein production and on the pool of free ribosomes, using scFv as the transgene. Notations are the same as with GFP. We find no qualitative differences between simulations performed using scFv, as opposed to GFP.
scFv proteins per scFv mRNA (relative to CAI=0)		Initiation probability of scFv mRNAs
scFv at 5% transcriptome abundance		0.0001	0.0002	0.0003	0.0004	0.0005	0.0006	0.0007	0.0008	0.0009	0.001	0.002	0.003	0.004	0.005	0.006	0.007	0.008	0.009	0.01
	CAI
	0.059	1	1	1	1	1	1	1	1	1	1	1	1	1	1	1	1	1	1	1
	0.124	0.995202	1.00483	1.02221	1.01193	1.02648	1.02388	1.03664	1.03782	1.02838	1.03951	1.06763	1.08522	1.10834	1.12119	1.13397	1.14783	1.15777	1.16461	1.17505
	0.183	1.01639	1.00831	1.03272	1.01176	1.01518	1.02661	1.03723	1.04044	1.03567	1.04359	1.07825	1.1053	1.13153	1.15093	1.1692	1.18541	1.20091	1.21115	1.21914
	0.264	1.00626	1.01059	1.02894	1.02177	1.02741	1.0507	1.05898	1.05315	1.05546	1.0578	1.1161	1.15905	1.19415	1.228	1.25635	1.28516	1.31203	1.33895	1.36379
	0.318	1.01866	1.00966	1.03374	1.04012	1.03848	1.06344	1.08071	1.08012	1.07751	1.08539	1.15703	1.21345	1.27119	1.3142	1.35369	1.38348	1.41358	1.43553	1.45229
	0.439	1.01893	1.00463	1.04669	1.04089	1.03621	1.0563	1.07296	1.07519	1.07008	1.08676	1.15501	1.21906	1.28926	1.34233	1.39121	1.43667	1.46987	1.49782	1.52086
	0.522	1.03225	1.02193	1.03701	1.04644	1.05557	1.06833	1.08654	1.08369	1.09242	1.10382	1.17926	1.25435	1.32961	1.38641	1.44138	1.49696	1.54687	1.59499	1.63892
	0.545	1.01066	1.02173	1.04752	1.04811	1.05664	1.06151	1.09164	1.09406	1.09242	1.10103	1.18636	1.26174	1.34161	1.40833	1.47368	1.5324	1.59008	1.64009	1.68989
	0.597	1.02199	1.00315	1.04249	1.04811	1.04821	1.06993	1.07938	1.08442	1.08941	1.10549	1.18982	1.26581	1.34534	1.40888	1.47019	1.53429	1.59223	1.64845	1.69965
	0.624	0.992136	1.00952	1.04392	1.04152	1.05267	1.06378	1.08874	1.08558	1.09002	1.10643	1.18374	1.26363	1.34262	1.40884	1.47572	1.53773	1.59981	1.66054	1.71778
	0.67	1.02239	1.01878	1.03715	1.04979	1.05684	1.0774	1.09401	1.09439	1.10756	1.10939	1.20948	1.30571	1.40654	1.48763	1.57058	1.63888	1.71672	1.78533	1.85597
	0.702	1.01413	1.02193	1.03079	1.05432	1.05835	1.06891	1.08936	1.088	1.10156	1.11197	1.20889	1.293	1.3843	1.46361	1.53299	1.60812	1.6793	1.74953	1.81502
	0.705	1.03039	1.02287	1.04235	1.04557	1.06646	1.07723	1.08944	1.09482	1.10051	1.11709	1.21225	1.30173	1.39133	1.46722	1.54067	1.61341	1.68408	1.75188	1.8184
	0.76	1.01866	1.00845	1.04954	1.05307	1.05883	1.07014	1.09164	1.10139	1.11542	1.11107	1.21978	1.31116	1.40905	1.48899	1.57014	1.65348	1.7316	1.80805	1.8854
	0.797	1.02719	1.0118	1.05328	1.05984	1.0607	1.07241	1.09577	1.10244	1.10223	1.12154	1.23657	1.32874	1.43328	1.52488	1.60767	1.70336	1.77919	1.86256	1.94172
	0.868	1.01	1.01757	1.04913	1.04567	1.06084	1.06756	1.09618	1.10264	1.10307	1.12015	1.22554	1.31712	1.42136	1.50549	1.59517	1.68046	1.76696	1.85057	1.93442
	0.894	1.01853	1.03326	1.04913	1.0546	1.06292	1.08025	1.09916	1.11022	1.11345	1.11944	1.22921	1.33879	1.44414	1.5336	1.62738	1.71697	1.8117	1.89813	1.98492
	0.91	1.02292	1.03105	1.03659	1.04061	1.06178	1.08469	1.09649	1.10878	1.10607	1.12639	1.23549	1.34425	1.44561	1.54749	1.63851	1.72791	1.82172	1.91024	2.00309
	0.916	1.00253	1.01703	1.03751	1.05335	1.06476	1.07764	1.09414	1.0984	1.11194	1.12192	1.23423	1.33482	1.45024	1.53879	1.63022	1.7232	1.81072	1.90504	1.99694
	0.935	1.01653	1.01992	1.03535	1.05098	1.06578	1.08059	1.0956	1.10251	1.10999	1.12676	1.23472	1.33861	1.45117	1.54361	1.63736	1.73066	1.8238	1.91464	2.00607
	0.965	1.01733	1.03051	1.05369	1.05446	1.06025	1.07695	1.10107	1.10466	1.11401	1.12931	1.23902	1.34175	1.44849	1.54417	1.63757	1.73695	1.83202	1.92111	2.01423
scFv proteins per scFv mRNA (relative to CAI=0)		Initiation probability of scFv mRNAs
scFv at 25% transcriptome abundance		0.0001	0.0002	0.0003	0.0004	0.0005	0.0006	0.0007	0.0008	0.0009	0.001	0.002	0.003	0.004	0.005	0.006	0.007	0.008	0.009	0.01
	CAI
	0.059	1	1	1	1	1	1	1	1	1	1	1	1	1	1	1	1	1	1	1
	0.124	1.0117	1.01964	1.02947	1.03449	1.04329	1.05199	1.05482	1.06636	1.07146	1.07917	1.12757	1.1645	1.19693	1.22212	1.24532	1.26614	1.28577	1.30418	1.31982
	0.183	1.01874	1.02387	1.03565	1.04825	1.05657	1.06987	1.0758	1.08395	1.09349	1.10121	1.16844	1.21746	1.25618	1.28545	1.31187	1.33139	1.35011	1.36434	1.37734
	0.264	1.02407	1.03401	1.05735	1.06959	1.0855	1.10359	1.1132	1.13033	1.14179	1.1549	1.25793	1.34045	1.404	1.45704	1.50317	1.54478	1.58233	1.61333	1.64183
	0.318	1.02705	1.04767	1.065	1.08678	1.1046	1.12137	1.13644	1.15307	1.16782	1.18608	1.29911	1.38658	1.45203	1.50114	1.5444	1.5788	1.60799	1.63372	1.65259
	0.439	1.03287	1.04755	1.07029	1.09346	1.11221	1.13754	1.14887	1.17244	1.18775	1.20721	1.34746	1.45679	1.54293	1.61342	1.67411	1.72131	1.76209	1.79724	1.82535
	0.522	1.02606	1.05282	1.07977	1.10192	1.12666	1.1576	1.17424	1.19913	1.21778	1.23782	1.39977	1.53154	1.63887	1.72216	1.79478	1.8551	1.90618	1.9519	1.98868
	0.545	1.04072	1.05482	1.08499	1.10335	1.13367	1.16363	1.18119	1.20549	1.22398	1.24644	1.41231	1.54403	1.64496	1.72735	1.7915	1.84282	1.88215	1.91276	1.93235
	0.597	1.03865	1.04758	1.08688	1.11586	1.13431	1.16536	1.18292	1.21153	1.22771	1.24957	1.42984	1.56955	1.68273	1.77015	1.84703	1.9067	1.95691	1.99586	2.02688
	0.624	1.03754	1.05907	1.09653	1.11379	1.13968	1.16558	1.18748	1.21144	1.23329	1.2526	1.44231	1.58874	1.70716	1.801	1.88377	1.94922	2.00617	2.05051	2.08627
	0.67	1.03075	1.05949	1.10061	1.11806	1.1524	1.18183	1.20454	1.23063	1.25391	1.28084	1.47819	1.63878	1.77001	1.87287	1.95971	2.03071	2.09186	2.13978	2.1773
	0.702	1.04108	1.05924	1.09537	1.122	1.15142	1.1767	1.19839	1.23178	1.25098	1.27671	1.47796	1.6379	1.77114	1.87427	1.96708	2.04307	2.10358	2.15691	2.1986
	0.705	1.03707	1.05951	1.09542	1.12461	1.15082	1.18265	1.20551	1.23357	1.2576	1.28176	1.48401	1.64743	1.77693	1.87949	1.96449	2.03159	2.0857	2.12583	2.15256
	0.76	1.02834	1.06545	1.09991	1.12786	1.16114	1.19043	1.21238	1.24033	1.26484	1.29192	1.50591	1.6809	1.82068	1.93391	2.0283	2.10672	2.16795	2.21717	2.25581
	0.797	1.04245	1.06805	1.10729	1.13427	1.16323	1.1975	1.22071	1.25356	1.27734	1.3052	1.52911	1.71096	1.85561	1.97573	2.07119	2.14971	2.21192	2.26206	2.29639
	0.868	1.03869	1.0682	1.1062	1.13357	1.16503	1.19705	1.22078	1.25562	1.28029	1.30465	1.54094	1.72829	1.88679	2.01716	2.13156	2.22503	2.30633	2.37226	2.42712
	0.894	1.05196	1.07164	1.10491	1.13852	1.16834	1.20064	1.22891	1.26534	1.28875	1.31972	1.5586	1.75488	1.91268	2.0424	2.15902	2.24894	2.32336	2.38493	2.42764
	0.91	1.03853	1.07606	1.10739	1.13856	1.17403	1.20707	1.23262	1.26501	1.29432	1.32553	1.56421	1.76118	1.92618	2.0611	2.17827	2.27358	2.35308	2.41831	2.46873
	0.916	1.0332	1.07262	1.10183	1.13915	1.16867	1.20938	1.23186	1.26104	1.28932	1.32141	1.56114	1.7587	1.92401	2.05853	2.17441	2.27019	2.35324	2.41969	2.47338
	0.935	1.0459	1.07441	1.10909	1.1371	1.17511	1.20714	1.23361	1.26906	1.29161	1.32523	1.56548	1.7652	1.93005	2.06586	2.17942	2.28069	2.35962	2.42537	2.47752
	0.965	1.0348	1.07585	1.10506	1.13729	1.17546	1.20926	1.23396	1.26714	1.29428	1.32283	1.56734	1.77251	1.9407	2.07872	2.19851	2.29685	2.37893	2.44734	2.50209
Fraction of ribosomes free (relative to CAI=0)		Initiation probability of scFv mRNAs
scFv at 5% transcriptome abundance		0.0001	0.0002	0.0003	0.0004	0.0005	0.0006	0.0007	0.0008	0.0009	0.001	0.002	0.003	0.004	0.005	0.006	0.007	0.008	0.009	0.01
	CAI
	0.059	1	1	1	1	1	1	1	1	1	1	1	1	1	1	1	1	1	1	1
	0.124	1.00138	1.00328	1.00229	1.00435	1.00395	1.00581	1.00452	1.00548	1.00701	1.00676	1.01014	1.0142	1.01429	1.01426	1.01529	1.01406	1.01277	1.01558	1.0177
	0.183	1.00219	1.00258	1.006	1.00559	1.00639	1.00783	1.00866	1.00994	1.01202	1.01191	1.01924	1.02575	1.02749	1.02862	1.02952	1.0278	1.02173	1.0191	1.01807
	0.264	1.00243	1.0062	1.00711	1.00791	1.00899	1.01134	1.01265	1.01509	1.01618	1.01763	1.03036	1.0394	1.0467	1.051	1.05413	1.05898	1.05884	1.06258	1.06707
	0.318	1.00311	1.00472	1.00712	1.00891	1.0103	1.01231	1.01276	1.01541	1.01687	1.01771	1.02927	1.03701	1.04078	1.0399	1.03906	1.03584	1.02913	1.02385	1.01642
	0.439	1.00339	1.00641	1.00857	1.01131	1.01285	1.0159	1.01603	1.01963	1.02201	1.02416	1.04063	1.05182	1.06134	1.06171	1.06332	1.05971	1.04912	1.04235	1.03723
	0.522	1.00523	1.00719	1.01026	1.01143	1.01387	1.01778	1.02046	1.02251	1.0248	1.02722	1.04615	1.06148	1.07127	1.07604	1.08123	1.08573	1.0862	1.08749	1.09041
	0.545	1.00415	1.00719	1.01042	1.01333	1.01473	1.01856	1.02021	1.02248	1.02569	1.02689	1.04732	1.06215	1.07133	1.07719	1.08067	1.08257	1.07852	1.07735	1.07798
	0.597	1.00515	1.0068	1.01078	1.01437	1.01494	1.02004	1.02102	1.02404	1.02745	1.02824	1.05015	1.06591	1.07875	1.08552	1.09061	1.09637	1.09612	1.09822	1.10209
	0.624	1.00397	1.00686	1.01188	1.01225	1.01715	1.01874	1.02155	1.02585	1.0294	1.03178	1.05417	1.07082	1.08445	1.09198	1.10139	1.1059	1.10919	1.11518	1.12044
	0.67	1.0051	1.00794	1.01221	1.01474	1.01716	1.02058	1.02243	1.02539	1.02871	1.03145	1.05336	1.07027	1.08272	1.08886	1.09436	1.09794	1.09635	1.09689	1.09766
	0.702	1.0048	1.00725	1.01289	1.01439	1.01659	1.02048	1.02255	1.02537	1.02923	1.03177	1.05454	1.0744	1.08748	1.09642	1.10277	1.10855	1.11	1.10964	1.11134
	0.705	1.0041	1.00853	1.01246	1.01419	1.01712	1.02121	1.02343	1.02694	1.02994	1.03338	1.05545	1.07529	1.08878	1.09795	1.10546	1.11041	1.11028	1.11559	1.11887
	0.76	1.00556	1.00847	1.01262	1.01552	1.0175	1.02192	1.02443	1.02892	1.03013	1.0334	1.05886	1.07847	1.09367	1.10317	1.11114	1.11696	1.12165	1.12486	1.13161
	0.797	1.00586	1.00864	1.01347	1.01456	1.01885	1.02139	1.02548	1.02963	1.03052	1.03432	1.05943	1.08023	1.09544	1.10446	1.11172	1.11605	1.11708	1.11912	1.12027
	0.868	1.00571	1.00883	1.01392	1.01614	1.01923	1.02341	1.02562	1.0301	1.03288	1.03672	1.06359	1.08466	1.10164	1.11365	1.12518	1.13379	1.13822	1.1445	1.15246
	0.894	1.00574	1.00955	1.01247	1.01694	1.01964	1.02384	1.02673	1.03015	1.03475	1.03674	1.0651	1.08649	1.10433	1.11401	1.12606	1.13318	1.1379	1.14434	1.15195
	0.91	1.00584	1.00858	1.0138	1.01524	1.01877	1.02216	1.02604	1.03079	1.03332	1.03662	1.06441	1.08511	1.10295	1.11407	1.12338	1.13214	1.13685	1.14283	1.1499
	0.916	1.00478	1.00967	1.01267	1.01813	1.0194	1.02227	1.02649	1.02989	1.03493	1.03649	1.06572	1.08659	1.10449	1.11509	1.12699	1.13505	1.13825	1.146	1.15281
	0.935	1.00566	1.00942	1.01404	1.01598	1.01984	1.02413	1.02672	1.03036	1.03354	1.0369	1.06422	1.08626	1.10391	1.1171	1.12628	1.134	1.13868	1.14582	1.15245
	0.965	1.00541	1.00995	1.01392	1.01657	1.01994	1.02438	1.02739	1.03137	1.03322	1.03692	1.06558	1.08996	1.10544	1.11776	1.12839	1.13845	1.14155	1.14866	1.15765
Fraction of ribosomes free (relative to CAI=0)		Initiation probability of scFv mRNAs
scFv at 25% transcriptome abundance		0.0001	0.0002	0.0003	0.0004	0.0005	0.0006	0.0007	0.0008	0.0009	0.001	0.002	0.003	0.004	0.005	0.006	0.007	0.008	0.009	0.01
	CAI
	0.059	1	1	1	1	1	1	1	1	1	1	1	1	1	1	1	1	1	1	1
	0.124	1.00674	1.01204	1.01594	1.02264	1.02451	1.02814	1.03477	1.0369	1.03763	1.04285	1.06814	1.08327	1.09345	1.10409	1.11302	1.11675	1.12492	1.13132	1.12997
	0.183	1.00978	1.01743	1.02566	1.03448	1.03969	1.04541	1.05228	1.05838	1.06046	1.06686	1.10786	1.13211	1.14808	1.16018	1.16519	1.16651	1.16607	1.16531	1.15954
	0.264	1.01328	1.02598	1.03654	1.0501	1.05859	1.06893	1.08056	1.08801	1.09435	1.10414	1.16856	1.21534	1.25065	1.27916	1.30267	1.31778	1.33119	1.34431	1.35052
	0.318	1.01594	1.02797	1.0406	1.0533	1.06187	1.07114	1.08147	1.08865	1.0972	1.10449	1.16541	1.19923	1.22232	1.23822	1.24615	1.25149	1.25443	1.25186	1.24354
	0.439	1.01879	1.03564	1.04984	1.0676	1.07762	1.09105	1.10517	1.11705	1.12559	1.13779	1.22404	1.2832	1.32628	1.35747	1.37799	1.3907	1.40153	1.40864	1.40522
	0.522	1.01988	1.03821	1.05517	1.07567	1.08855	1.10363	1.11987	1.1327	1.14329	1.15665	1.25949	1.33134	1.38221	1.42563	1.45554	1.48091	1.49545	1.5111	1.51285
	0.545	1.02084	1.04023	1.05798	1.07665	1.09076	1.10348	1.12093	1.13371	1.14739	1.15986	1.26138	1.32885	1.37769	1.41052	1.43378	1.44205	1.44458	1.44579	1.43164
	0.597	1.0219	1.04333	1.0598	1.08119	1.0948	1.11074	1.1276	1.14207	1.15496	1.16934	1.28302	1.36016	1.41741	1.46271	1.49403	1.5152	1.52594	1.53071	1.5285
	0.624	1.02322	1.04281	1.06234	1.08431	1.0973	1.11508	1.13495	1.1481	1.16208	1.17626	1.29721	1.38435	1.44972	1.50053	1.53709	1.56177	1.58121	1.59209	1.59527
	0.67	1.02318	1.04537	1.06423	1.08581	1.10143	1.11893	1.13839	1.1527	1.1649	1.18105	1.30079	1.38522	1.44676	1.49349	1.52747	1.54745	1.56234	1.5723	1.57261
	0.702	1.02385	1.04554	1.06581	1.0878	1.10343	1.12308	1.14099	1.15693	1.17006	1.18732	1.31443	1.40435	1.47491	1.52985	1.56979	1.59553	1.61774	1.63062	1.63613
	0.705	1.02377	1.0461	1.06677	1.08939	1.10538	1.12298	1.14216	1.15801	1.1736	1.18779	1.31563	1.40553	1.47148	1.5246	1.55904	1.57966	1.59077	1.59442	1.58412
	0.76	1.02465	1.04763	1.06834	1.0912	1.1092	1.12924	1.14847	1.16438	1.17911	1.19818	1.33082	1.43003	1.50265	1.56038	1.60097	1.62825	1.64636	1.65438	1.65103
	0.797	1.02551	1.04967	1.06973	1.0947	1.11312	1.13236	1.15125	1.16907	1.1848	1.20094	1.33805	1.43644	1.51023	1.56707	1.60483	1.62837	1.64391	1.65101	1.64582
	0.868	1.02662	1.05079	1.0726	1.09872	1.11692	1.13686	1.15892	1.17729	1.19375	1.21219	1.36389	1.47635	1.56403	1.63488	1.69046	1.72932	1.76187	1.78641	1.79576
	0.894	1.02562	1.05116	1.07468	1.09946	1.11999	1.1397	1.15906	1.18039	1.1972	1.21599	1.36569	1.47883	1.56391	1.63201	1.68282	1.7164	1.74208	1.75752	1.75834
	0.91	1.02622	1.05191	1.07496	1.10101	1.11877	1.13959	1.16153	1.18014	1.1971	1.2163	1.36596	1.48152	1.56481	1.6358	1.68874	1.72726	1.75458	1.77475	1.77754
	0.916	1.0273	1.05124	1.07427	1.10094	1.11831	1.14031	1.16185	1.18011	1.1966	1.21502	1.36882	1.48236	1.57238	1.64303	1.69798	1.73563	1.76302	1.78523	1.79102
	0.935	1.02713	1.05198	1.07462	1.10083	1.11857	1.14029	1.16228	1.18091	1.19655	1.2177	1.37055	1.48563	1.5722	1.64196	1.69821	1.73512	1.76279	1.78473	1.78717
	0.965	1.02823	1.0522	1.07555	1.10029	1.12142	1.14188	1.16456	1.18371	1.19952	1.21802	1.37515	1.49071	1.5814	1.6563	1.71211	1.7504	1.78115	1.80094	1.80575

## Sheet: Phi29 DNA pol
Effects of codon bias and mRNA abundance on Phi29 DNA-pol protein production and the pool of free ribosomes. The joint effects of transgene codon bias and mRNA abundance on the rate of protein production and on the pool of free ribosomes in the cell, with Phi29 DNA-pol as the transgene. Notations are the same as with GFP. We find no qualitative differences between simulations performed using Phi2…
Phi29 DNA-pol proteins per mRNA		Transgene fraction of transcriptome
		0.01	0.02	0.03	0.04	0.05	0.06	0.07	0.08	0.09	0.1	0.15	0.2	0.25	0.3	0.35	0.4	0.45	0.5
	CAI
	0.093	81.7629	79.04	76.9514	75.0114	73.06	71.3805	69.482	67.4318	66.0692	64.1726	57.4299	51.1404	46.211	42.0187	38.3759	35.3436	32.7438	30.4056
	0.171	86.4943	83.9671	82.4305	80.8593	78.9629	77.4857	75.7702	73.7579	72.479	70.9663	64.8103	58.7715	54.1872	50.1178	46.5106	43.4993	40.8012	38.2894
	0.229	86.6714	84.1586	83.2152	81.5671	80.0114	78.5976	77.24	75.5175	74.5057	72.7766	67.3198	61.6643	57.2155	53.3314	49.7262	46.7479	44.067	41.5162
	0.322	87.8486	87.0086	85.42	84.0214	82.932	81.6524	80.4551	78.7414	77.8292	76.5897	71.9537	66.7646	62.7412	59.1834	55.8137	52.9497	50.3706	47.822
	0.408	90.7629	89.2143	87.7352	86.675	85.704	84.6743	83.2845	81.6975	80.8613	79.8217	75.4562	70.3392	66.4342	63.0234	59.5872	56.7068	54.173	51.5637
	0.474	92.4371	89.9957	89.4162	88.0229	86.7457	86.041	84.66	83.485	82.6165	81.658	77.4006	72.4872	68.9168	65.5579	62.3616	59.5508	57.0569	54.5023
	0.547	94.3429	92.4514	91.4781	90.58	89.3229	88.359	87.5078	86.1636	85.7156	84.4477	81.123	76.3524	72.8264	69.7612	66.5476	63.9177	61.4776	58.8703
	0.585	92.7743	91.9786	91.1829	90.0621	89.3726	88.329	87.5286	86.2432	85.8321	84.5694	81.4421	76.897	73.6402	70.4896	67.4483	64.9493	62.6164	60.1101
	0.619	95.9571	94.6014	93.4876	92.7564	91.3606	91.0076	90.0441	88.4561	87.7892	86.904	83.5531	79.0923	75.7229	72.6394	69.4621	66.9738	64.605	62.078
	0.652	95.4543	93.7614	92.8352	91.8436	91.3234	90.4948	89.489	88.155	87.7321	86.7006	83.788	79.4606	76.4435	73.4615	70.4089	67.9983	65.6937	63.2406
	0.677	95.94	93.7343	93.3581	92.6571	91.5154	90.9824	90.1592	88.4129	88.4768	87.3954	84.3354	80.1427	76.9994	74.1839	71.0256	68.674	66.4071	63.8753
	0.705	94.2829	92.4471	92.2552	91.6393	90.6594	89.5686	89.0882	87.8043	87.5663	86.6969	83.8756	79.7327	76.8991	74.2536	71.3099	69.0568	66.746	64.3903
	0.739	95.12	92.9114	93.1029	92.2714	91.2457	90.761	89.549	88.5218	88.5365	87.6363	84.663	80.8576	78.0824	75.4225	72.4488	70.1206	67.9663	65.5649
	0.771	96.1457	94.4986	93.9419	92.8129	92.9189	91.8419	90.9922	89.6625	89.567	88.7963	86.2777	82.1213	79.3515	76.6929	73.7544	71.4914	69.3496	66.9155
	0.808	94.92	94.2457	93.7324	92.7086	92.5406	91.2548	91.3135	90.0243	89.3905	88.7171	86.0632	82.2984	79.7606	77.1628	74.347	72.2442	70.189	67.7514
	0.87	96.4	95.1429	94.7733	94.5071	93.928	92.8848	92.4208	90.9686	90.999	90.3591	87.8832	84.1643	81.6621	79.155	76.48	74.3853	72.3786	69.9959
	0.894	97.1	96.9214	96.5076	95.5007	94.4337	94.3024	93.5376	92.1268	92.3365	91.3786	89.1543	85.3442	82.7708	80.1956	77.5664	75.3454	73.3022	70.9886
	0.907	96.6143	95.4657	95.3105	94.8843	94.2754	93.7114	93.1816	92.0243	92.0149	90.9597	88.8735	85.0629	82.776	80.3941	77.5746	75.5178	73.62	71.3303
	0.922	97.1457	95.5929	95.5752	94.8	94.1874	93.8729	93.3596	92.2357	91.933	91.1689	89.0196	85.3508	82.8025	80.5665	77.8531	75.7244	73.7698	71.411
	0.946	97.9571	96.7914	96.779	96.0621	95.6857	94.9657	94.0731	92.9968	93.2086	92.0491	90.0183	86.4051	84.0594	81.5693	78.8808	76.8306	74.8385	72.5353
	0.97	99.1686	97.7771	97.6114	96.4493	96.4491	95.74	95.2359	94.0918	93.3908	93.0754	90.7682	87.2663	84.8411	82.4737	79.8084	77.711	75.7009	73.5451
Phi29 DNA-pol proteins per mRNA(relative to CAI=0)		Transgene fraction of transcriptome
		0.01	0.02	0.03	0.04	0.05	0.06	0.07	0.08	0.09	0.1	0.15	0.2	0.25	0.3	0.35	0.4	0.45	0.5
	CAI
	0.093	1	1	1	1	1	1	1	1	1	1	1	1	1	1	1	1	1	1
	0.171	1.05787	1.06234	1.0712	1.07796	1.08079	1.08553	1.0905	1.09381	1.09702	1.10587	1.12851	1.14922	1.17261	1.19275	1.21197	1.23075	1.24607	1.25929
	0.229	1.06003	1.06476	1.0814	1.0874	1.09515	1.10111	1.11165	1.11991	1.12769	1.13408	1.17221	1.20579	1.23814	1.26923	1.29577	1.32267	1.34581	1.36541
	0.322	1.07443	1.10082	1.11005	1.12012	1.13512	1.1439	1.15793	1.16772	1.178	1.1935	1.2529	1.30552	1.35771	1.4085	1.4544	1.49814	1.53832	1.5728
	0.408	1.11007	1.12872	1.14014	1.15549	1.17306	1.18624	1.19865	1.21156	1.22389	1.24386	1.31388	1.37541	1.43763	1.49989	1.55273	1.60445	1.65445	1.69586
	0.474	1.13055	1.13861	1.16198	1.17346	1.18732	1.20538	1.21844	1.23807	1.25045	1.27248	1.34774	1.41742	1.49135	1.56021	1.62502	1.68491	1.74253	1.79251
	0.547	1.15386	1.16968	1.18878	1.20755	1.2226	1.23786	1.25943	1.27779	1.29736	1.31595	1.41256	1.493	1.57595	1.66024	1.7341	1.80847	1.87753	1.93616
	0.585	1.13468	1.1637	1.18494	1.20065	1.22328	1.23744	1.25973	1.27897	1.29912	1.31784	1.41811	1.50365	1.59357	1.67758	1.75757	1.83765	1.91231	1.97694
	0.619	1.1736	1.19688	1.21489	1.23656	1.25049	1.27497	1.29593	1.31179	1.32875	1.35422	1.45487	1.54657	1.63864	1.72874	1.81005	1.89493	1.97304	2.04166
	0.652	1.16745	1.18625	1.20641	1.22439	1.24998	1.26778	1.28794	1.30732	1.32788	1.35105	1.45896	1.55377	1.65423	1.7483	1.83472	1.92392	2.00629	2.0799
	0.677	1.17339	1.18591	1.21321	1.23524	1.25261	1.27461	1.29759	1.31115	1.33915	1.36188	1.46849	1.56711	1.66626	1.7655	1.85079	1.94304	2.02808	2.10077
	0.705	1.15313	1.16962	1.19888	1.22167	1.24089	1.2548	1.28218	1.30212	1.32537	1.351	1.46049	1.55909	1.66409	1.76715	1.8582	1.95387	2.03843	2.11771
	0.739	1.16336	1.1755	1.20989	1.2301	1.24891	1.27151	1.28881	1.31276	1.34006	1.36563	1.4742	1.58109	1.68969	1.79497	1.88787	1.98397	2.0757	2.15634
	0.771	1.17591	1.19558	1.22079	1.23732	1.27182	1.28665	1.30958	1.32968	1.35565	1.38371	1.50231	1.6058	1.71716	1.82521	1.92189	2.02275	2.11794	2.20076
	0.808	1.16092	1.19238	1.21807	1.23593	1.26664	1.27843	1.3142	1.33504	1.35298	1.38248	1.49858	1.60927	1.72601	1.83639	1.93734	2.04405	2.14358	2.22825
	0.87	1.17902	1.20373	1.2316	1.2599	1.28563	1.30126	1.33014	1.34905	1.37733	1.40806	1.53027	1.64575	1.76716	1.8838	1.99292	2.10463	2.21045	2.30207
	0.894	1.18758	1.22623	1.25414	1.27315	1.29255	1.32112	1.34621	1.36622	1.39757	1.42395	1.5524	1.66882	1.79115	1.90857	2.02123	2.1318	2.23866	2.33472
	0.907	1.18164	1.20782	1.23858	1.26493	1.29038	1.31284	1.34109	1.3647	1.39271	1.41742	1.54751	1.66332	1.79126	1.91329	2.02144	2.13668	2.24836	2.34596
	0.922	1.18814	1.20942	1.24202	1.26381	1.28918	1.31511	1.34365	1.36784	1.39147	1.42068	1.55006	1.66895	1.79184	1.91739	2.0287	2.14252	2.25294	2.34861
	0.946	1.19806	1.22459	1.25766	1.28063	1.30969	1.33042	1.35392	1.37912	1.41077	1.4344	1.56745	1.68957	1.81904	1.94126	2.05548	2.17382	2.28558	2.38558
	0.97	1.21288	1.23706	1.26848	1.28579	1.32014	1.34126	1.37066	1.39536	1.41353	1.45039	1.5805	1.70641	1.83595	1.96278	2.07965	2.19873	2.31191	2.4188
Fraction of ribosomes free (unbound)		Transgene fraction of transcriptome
		0.01	0.02	0.03	0.04	0.05	0.06	0.07	0.08	0.09	0.1	0.15	0.2	0.25	0.3	0.35	0.4	0.45	0.5
	CAI
	0.093	0.15275	0.145662	0.141339	0.136084	0.131626	0.127074	0.1227	0.118127	0.114901	0.111122	0.0961495	0.0831764	0.0733753	0.0656797	0.0589506	0.0536608	0.0492098	0.0451215
	0.171	0.153746	0.147839	0.144317	0.139939	0.136243	0.132377	0.128866	0.1247	0.122161	0.118683	0.106207	0.0941668	0.0852568	0.077821	0.0711888	0.0658895	0.0612923	0.0570249
	0.229	0.154361	0.14919	0.146377	0.142422	0.139113	0.135928	0.132805	0.128639	0.126546	0.12341	0.111688	0.100187	0.0916474	0.0842616	0.0775748	0.0722095	0.0674745	0.0629497
	0.322	0.155469	0.150728	0.148671	0.145413	0.142848	0.14002	0.137298	0.133827	0.132091	0.129277	0.119606	0.108883	0.101055	0.0941576	0.0875564	0.0824044	0.077811	0.0731139
	0.408	0.155699	0.151577	0.149872	0.146965	0.144924	0.142379	0.139836	0.136832	0.135355	0.132595	0.123923	0.113754	0.106526	0.0998195	0.0936119	0.0882708	0.0835779	0.0791051
	0.474	0.156122	0.152103	0.150687	0.148073	0.14594	0.143546	0.141462	0.13814	0.136828	0.134635	0.12646	0.116834	0.109904	0.103587	0.0975021	0.0923723	0.0879028	0.083326
	0.547	0.156375	0.152646	0.151658	0.149537	0.147545	0.14568	0.143827	0.141011	0.140059	0.137539	0.130659	0.121483	0.115173	0.109339	0.103507	0.0987147	0.0943639	0.0900759
	0.585	0.156594	0.153206	0.152128	0.150132	0.14849	0.146648	0.144689	0.14206	0.141169	0.139008	0.132553	0.123901	0.117561	0.111773	0.106084	0.10147	0.0970988	0.0928212
	0.619	0.156803	0.153326	0.152296	0.150183	0.148674	0.147013	0.1452	0.142486	0.141437	0.13954	0.133221	0.124604	0.11845	0.113002	0.107362	0.102842	0.0985492	0.0941092
	0.652	0.156841	0.153667	0.152696	0.150786	0.149352	0.147576	0.146046	0.143269	0.142595	0.140525	0.134692	0.126417	0.120631	0.115061	0.109542	0.105139	0.101041	0.0966706
	0.677	0.156843	0.153622	0.15289	0.151208	0.149577	0.147808	0.146294	0.14382	0.143068	0.141101	0.13529	0.127073	0.121498	0.116076	0.110686	0.106307	0.102268	0.0978245
	0.705	0.156958	0.153975	0.153435	0.151497	0.150341	0.148841	0.147174	0.1449	0.144299	0.142339	0.137093	0.129158	0.123546	0.118376	0.112846	0.108576	0.104497	0.100099
	0.739	0.156975	0.15424	0.153733	0.152033	0.150562	0.149301	0.14771	0.145291	0.144756	0.14266	0.137778	0.129914	0.124663	0.119569	0.114186	0.110128	0.106248	0.10185
	0.771	0.157265	0.154286	0.153752	0.152124	0.150811	0.149335	0.148054	0.145777	0.14504	0.143292	0.138395	0.130575	0.125431	0.120535	0.115257	0.111157	0.107303	0.102967
	0.808	0.157245	0.154454	0.153917	0.152445	0.151275	0.150036	0.148533	0.146224	0.145725	0.144036	0.13951	0.132001	0.127056	0.122276	0.117031	0.113115	0.10921	0.10506
	0.87	0.157291	0.154602	0.154424	0.15299	0.151764	0.150649	0.14937	0.147201	0.146647	0.145176	0.141169	0.133954	0.129241	0.124579	0.119748	0.115863	0.112385	0.108261
	0.894	0.157557	0.154824	0.154465	0.153273	0.151999	0.15087	0.149649	0.147384	0.147263	0.145503	0.141487	0.134335	0.129667	0.125218	0.120255	0.116435	0.113092	0.108706
	0.907	0.157343	0.15488	0.154655	0.153219	0.15225	0.150993	0.149892	0.147694	0.147338	0.145926	0.141871	0.135073	0.130501	0.126301	0.121397	0.117527	0.114036	0.109997
	0.922	0.157494	0.154903	0.154951	0.153375	0.15246	0.151325	0.150184	0.147833	0.14755	0.145986	0.142199	0.135349	0.130873	0.12656	0.121768	0.117952	0.114547	0.110345
	0.946	0.157472	0.155103	0.154841	0.153327	0.152499	0.151299	0.149939	0.148051	0.147682	0.146037	0.142158	0.135429	0.131178	0.126886	0.122131	0.118428	0.114889	0.110813
	0.97	0.157505	0.154903	0.15488	0.153533	0.152449	0.151557	0.150507	0.148168	0.147841	0.146325	0.142586	0.135905	0.131429	0.127521	0.122714	0.119164	0.115815	0.111654
Fraction of ribosomes free (relative to CAI=0)		Transgene fraction of transcriptome
		0.01	0.02	0.03	0.04	0.05	0.06	0.07	0.08	0.09	0.1	0.15	0.2	0.25	0.3	0.35	0.4	0.45	0.5
	CAI
	0.093	1	1	1	1	1	1	1	1	1	1	1	1	1	1	1	1	1	1
	0.171	1.00652	1.01495	1.02107	1.02833	1.03508	1.04173	1.05025	1.05565	1.06318	1.06804	1.1046	1.13213	1.16193	1.18486	1.2076	1.22789	1.24553	1.26381
	0.229	1.01054	1.02422	1.03564	1.04657	1.05688	1.06967	1.08235	1.08899	1.10135	1.11059	1.16161	1.20451	1.24902	1.28292	1.31593	1.34566	1.37116	1.39511
	0.322	1.0178	1.03478	1.05187	1.06855	1.08526	1.10188	1.11897	1.13291	1.14961	1.16338	1.24396	1.30906	1.37724	1.43359	1.48525	1.53565	1.58121	1.62038
	0.408	1.0193	1.04061	1.06038	1.07995	1.10103	1.12044	1.13966	1.15835	1.17802	1.19324	1.28886	1.36762	1.4518	1.51979	1.58797	1.64498	1.6984	1.75316
	0.474	1.02207	1.04422	1.06614	1.08809	1.10875	1.12962	1.1529	1.16942	1.19083	1.2116	1.31525	1.40465	1.49783	1.57715	1.65396	1.72141	1.78629	1.8467
	0.547	1.02373	1.04794	1.07301	1.09886	1.12094	1.14642	1.17218	1.19373	1.21895	1.23773	1.35891	1.46054	1.56964	1.66473	1.75583	1.83961	1.91759	1.9963
	0.585	1.02516	1.05179	1.07633	1.10323	1.12812	1.15403	1.1792	1.20261	1.22861	1.25096	1.37861	1.48961	1.60219	1.70179	1.79953	1.89095	1.97316	2.05714
	0.619	1.02653	1.05262	1.07752	1.1036	1.12952	1.15691	1.18337	1.20621	1.23094	1.25574	1.38556	1.49807	1.6143	1.72051	1.82122	1.91651	2.00263	2.08568
	0.652	1.02678	1.05496	1.08035	1.10804	1.13467	1.16134	1.19027	1.21284	1.24102	1.26461	1.40086	1.51986	1.64402	1.75186	1.8582	1.95933	2.05327	2.14245
	0.677	1.0268	1.05464	1.08173	1.11113	1.13638	1.16316	1.19229	1.21751	1.24514	1.26979	1.40707	1.52775	1.65585	1.76731	1.8776	1.9811	2.07821	2.16802
	0.705	1.02754	1.05707	1.08558	1.11325	1.14218	1.17129	1.19946	1.22665	1.25585	1.28093	1.42583	1.55282	1.68376	1.80232	1.91425	2.02337	2.12351	2.21843
	0.739	1.02766	1.05889	1.08769	1.11719	1.14386	1.17491	1.20383	1.22996	1.25983	1.28382	1.43295	1.56191	1.69898	1.82049	1.93698	2.0523	2.15909	2.25723
	0.771	1.02956	1.0592	1.08782	1.11786	1.14576	1.17517	1.20663	1.23407	1.2623	1.28951	1.43938	1.56986	1.70944	1.83519	1.95514	2.07147	2.18053	2.28199
	0.808	1.02942	1.06036	1.08899	1.12022	1.14928	1.18069	1.21053	1.23786	1.26826	1.2962	1.45097	1.587	1.73159	1.8617	1.98524	2.10797	2.21928	2.32839
	0.87	1.02973	1.06138	1.09258	1.12423	1.15299	1.18552	1.21736	1.24613	1.27629	1.30646	1.46822	1.61048	1.76136	1.89676	2.03133	2.15917	2.2838	2.39932
	0.894	1.03147	1.0629	1.09287	1.12631	1.15478	1.18726	1.21964	1.24767	1.28165	1.3094	1.47153	1.61506	1.76717	1.9065	2.03992	2.16983	2.29816	2.40917
	0.907	1.03007	1.06328	1.09421	1.12591	1.15669	1.18823	1.22162	1.2503	1.2823	1.31321	1.47552	1.62393	1.77853	1.92298	2.0593	2.19018	2.31735	2.43779
	0.922	1.03105	1.06344	1.09631	1.12706	1.15828	1.19084	1.22399	1.25148	1.28415	1.31375	1.47894	1.62725	1.78361	1.92693	2.06559	2.19811	2.32774	2.44551
	0.946	1.03091	1.06481	1.09553	1.12671	1.15858	1.19063	1.222	1.25332	1.28529	1.31421	1.47851	1.62822	1.78777	1.93188	2.07176	2.20698	2.33469	2.45588
	0.97	1.03113	1.06344	1.09581	1.12822	1.1582	1.19267	1.22663	1.25431	1.28668	1.3168	1.48297	1.63393	1.79119	1.94156	2.08164	2.22069	2.3535	2.47453
The joint effects of transgene codon bias and initiation probability on protein production and on the pool of free ribosomes, using Phi29 DNA-pol as the transgene. Notations are the same as with GFP. We find no qualitative differences between simulations performed using Phi29 DNA-pol, as opposed to GFP.
Phi29 DNA pol proteins per mRNA (relative to CAI=0)		Initiation probability of Phi29 DNA pol mRNAs
Phi29 DNA pol at 5% transcriptome abundance		0.0001	0.0002	0.0003	0.0004	0.0005	0.0006	0.0007	0.0008	0.0009	0.001	0.002	0.003	0.004	0.005	0.006	0.007	0.008	0.009	0.01
	CAI
	0.093	1	1	1	1	1	1	1	1	1	1	1	1	1	1	1	1	1	1	1
	0.171	1.0141	1.02506	1.01378	0.996983	0.997065	1.01843	1.01098	1.00666	1.01539	1.02194	1.02249	1.04368	1.05448	1.07055	1.08122	1.09204	1.10499	1.11596	1.12576
	0.229	1.00249	0.971792	1.01758	1.00035	1.00807	1.00415	1.01761	1.0049	1.01933	1.01878	1.03283	1.0474	1.06062	1.08322	1.09683	1.11406	1.12115	1.14034	1.15424
	0.322	0.991985	1.01671	1.00879	1.016	0.99842	1.00855	1.01753	1.02511	1.01681	1.03606	1.04267	1.07319	1.09179	1.11004	1.12869	1.1506	1.17284	1.19674	1.2218
	0.408	1.02156	1.00055	1.01082	1.01446	1.01428	1.00955	1.02341	1.02774	1.03142	1.03534	1.05759	1.09505	1.11482	1.1457	1.17392	1.19816	1.22467	1.26441	1.30674
	0.474	1.0141	1.02506	0.987604	0.989053	0.997347	1.02373	1.02896	1.02551	1.02177	1.03829	1.06143	1.10311	1.12696	1.16047	1.19179	1.21732	1.24964	1.28651	1.32664
	0.547	1.04561	1.02054	1.00999	1.02168	1.00909	1.03247	1.02573	1.03261	1.02867	1.04956	1.08403	1.11817	1.15595	1.19234	1.22165	1.25796	1.29985	1.34004	1.39438
	0.585	1.00719	1.01	1.01323	1.00751	1.01908	1.03701	1.03497	1.03711	1.04205	1.04427	1.0701	1.11928	1.15151	1.19059	1.22462	1.25179	1.29354	1.33915	1.39659
	0.619	1.01437	1.02684	1.01711	1.01712	1.00914	1.02837	1.03941	1.02909	1.04767	1.05851	1.09183	1.13549	1.17352	1.22229	1.25121	1.29324	1.33306	1.38261	1.43693
	0.652	1.00829	0.997809	1.0222	1.02666	1.01953	1.03338	1.04256	1.04703	1.0445	1.0498	1.08228	1.13377	1.16229	1.21207	1.24569	1.28483	1.32475	1.38041	1.43127
	0.677	1.01437	1.0178	1.00278	1.02007	1.00181	1.02053	1.04658	1.03729	1.05312	1.04289	1.08724	1.14496	1.17973	1.2163	1.25414	1.29652	1.33465	1.38727	1.44176
	0.705	1.04174	1.00753	1.01952	1.01803	1.00824	1.02502	1.02747	1.03451	1.04648	1.05274	1.08122	1.12804	1.16363	1.20096	1.23596	1.27189	1.31395	1.36383	1.42056
	0.739	1.05445	1.00808	1.00675	1.0106	1.0092	1.0319	1.03767	1.03407	1.05434	1.05325	1.08858	1.1354	1.17081	1.21396	1.25164	1.28954	1.32909	1.38075	1.44294
	0.771	1.05473	1.00479	1.01739	1.03158	1.01727	1.03238	1.03812	1.03356	1.0522	1.04881	1.09614	1.14797	1.18464	1.22842	1.25867	1.31196	1.35016	1.40688	1.4665
	0.808	1.02266	1.02396	1.00574	1.02358	1.01592	1.03935	1.0307	1.04304	1.06078	1.05635	1.09686	1.14302	1.18199	1.22492	1.26659	1.29899	1.34788	1.40466	1.45928
	0.87	1.0304	1.01232	1.01628	1.01298	1.01202	1.03357	1.03108	1.04446	1.06263	1.0608	1.09937	1.15301	1.19018	1.24116	1.28047	1.32335	1.37045	1.42836	1.4916
	0.894	1.02128	1.01164	1.03053	1.02442	1.02455	1.03687	1.03704	1.04282	1.06092	1.05734	1.09911	1.15878	1.20262	1.25519	1.29091	1.34209	1.38926	1.45071	1.51015
	0.907	1.0257	0.988087	1.03145	1.03088	1.02263	1.02388	1.04028	1.05006	1.04823	1.05839	1.10237	1.1573	1.19554	1.24636	1.28817	1.33328	1.38116	1.44018	1.50194
	0.922	1.0246	1.01903	1.03182	1.03502	1.01896	1.03734	1.03033	1.04922	1.05722	1.06347	1.09739	1.15468	1.19694	1.2509	1.28717	1.33759	1.37998	1.43933	1.5062
	0.946	1.01216	1.02561	1.01452	1.03256	1.02726	1.03171	1.04102	1.0437	1.05656	1.07285	1.11375	1.16491	1.20671	1.26278	1.30498	1.35206	1.40742	1.46684	1.53101
	0.97	1.01271	1.00534	1.01092	1.01726	1.02376	1.02536	1.04169	1.05003	1.05817	1.04763	1.11504	1.17265	1.21563	1.26696	1.31303	1.36542	1.41775	1.48161	1.55335
Phi29 DNA pol proteins per mRNA (relative to CAI=0)		Initiation probability of Phi29 DNA pol mRNAs
Phi29 DNA pol at 25% transcriptome abundance		0.0001	0.0002	0.0003	0.0004	0.0005	0.0006	0.0007	0.0008	0.0009	0.001	0.002	0.003	0.004	0.005	0.006	0.007	0.008	0.009	0.01
	CAI
	0.093	1	1	1	1	1	1	1	1	1	1	1	1	1	1	1	1	1	1	1
	0.171	1.01882	0.998523	1.01915	1.02443	1.02281	1.02866	1.03577	1.04508	1.04826	1.05182	1.09014	1.11528	1.13841	1.15846	1.16937	1.18474	1.196	1.2052	1.21309
	0.229	1.01412	1.02141	1.03019	1.03154	1.03736	1.04927	1.05575	1.05855	1.0651	1.07482	1.1232	1.16237	1.19206	1.21689	1.23712	1.25504	1.27116	1.28484	1.29469
	0.322	1.00848	1.02123	1.03537	1.04653	1.05573	1.06779	1.07799	1.08732	1.09644	1.10715	1.18176	1.23666	1.28455	1.3255	1.35857	1.38543	1.41268	1.43531	1.45579
	0.408	1.03027	1.02254	1.04659	1.05288	1.05845	1.08363	1.09364	1.1044	1.1218	1.13451	1.22158	1.29248	1.34738	1.40036	1.43789	1.47347	1.50545	1.53242	1.55699
	0.474	1.00897	1.03099	1.04958	1.0633	1.07129	1.09682	1.09663	1.11564	1.12841	1.14526	1.24494	1.32404	1.38959	1.44632	1.49132	1.53182	1.56932	1.59692	1.62709
	0.547	1.01616	1.03438	1.055	1.07167	1.08189	1.10755	1.1151	1.13381	1.15503	1.16387	1.28143	1.37634	1.45385	1.51972	1.5753	1.62576	1.67122	1.70945	1.74354
	0.585	1.01927	1.03869	1.06289	1.07135	1.0854	1.10209	1.11743	1.13616	1.15352	1.17176	1.28539	1.38392	1.46597	1.53651	1.59185	1.64189	1.69171	1.73147	1.76948
	0.619	1.01647	1.04566	1.05682	1.07499	1.0898	1.11088	1.12918	1.14745	1.16545	1.18022	1.30924	1.41349	1.50272	1.5767	1.63876	1.69264	1.74557	1.78813	1.82704
	0.652	1.01017	1.03897	1.05927	1.08399	1.09369	1.11554	1.12586	1.14675	1.16654	1.18253	1.31338	1.41788	1.50818	1.58811	1.65119	1.7068	1.76357	1.80777	1.84713
	0.677	1.02202	1.03648	1.06078	1.08023	1.09556	1.11817	1.12865	1.15262	1.17154	1.19766	1.32219	1.42891	1.52154	1.60138	1.66612	1.72333	1.77801	1.82485	1.86544
	0.705	1.02135	1.03736	1.06272	1.08348	1.09242	1.11812	1.13102	1.14956	1.16502	1.1858	1.31668	1.42613	1.51841	1.59583	1.66391	1.72072	1.77871	1.82531	1.86866
	0.739	1.02619	1.03708	1.0611	1.08513	1.09692	1.12659	1.13509	1.1545	1.17396	1.19514	1.32736	1.43916	1.53762	1.61897	1.68694	1.74918	1.80806	1.85533	1.90015
	0.771	1.02615	1.03613	1.06176	1.091	1.10079	1.11847	1.13936	1.1573	1.17764	1.19614	1.34216	1.46078	1.55608	1.64196	1.71533	1.78209	1.84192	1.89194	1.93896
	0.808	1.03116	1.03936	1.06921	1.08021	1.09889	1.12991	1.13957	1.16235	1.17803	1.19797	1.34849	1.46156	1.56153	1.64996	1.72372	1.79138	1.85073	1.90515	1.9519
	0.87	1.02242	1.04379	1.06733	1.08742	1.10018	1.12739	1.1489	1.16752	1.18872	1.212	1.35888	1.48685	1.59541	1.68404	1.76503	1.83735	1.90613	1.96011	2.01056
	0.894	1.01039	1.05298	1.07101	1.08606	1.10467	1.12922	1.14809	1.17393	1.1946	1.2136	1.37166	1.49934	1.60882	1.71087	1.78685	1.86196	1.93018	1.98897	2.04134
	0.907	1.02242	1.0497	1.07171	1.09395	1.11401	1.1304	1.14874	1.16918	1.18788	1.21505	1.36786	1.49938	1.60944	1.70508	1.78839	1.86172	1.93016	1.99135	2.04416
	0.922	1.04137	1.04412	1.06441	1.09241	1.10829	1.13224	1.14979	1.16991	1.19389	1.21257	1.36966	1.50189	1.61148	1.70956	1.78949	1.86614	1.93394	1.99477	2.04772
	0.946	1.01998	1.0461	1.07504	1.09744	1.10999	1.14012	1.15282	1.17492	1.19842	1.21886	1.37971	1.51752	1.62917	1.73141	1.81484	1.89363	1.96415	2.0239	2.08045
	0.97	1.02508	1.05612	1.0694	1.09016	1.11222	1.13981	1.15929	1.17932	1.20305	1.22071	1.39007	1.52977	1.646	1.74998	1.83558	1.9139	1.9883	2.05251	2.10799
Fraction of ribosomes free (relative to CAI=0)		Initiation probability of Phi29 DNA pol mRNAs
Phi29 DNA pol at 5% transcriptome abundance		0.0001	0.0002	0.0003	0.0004	0.0005	0.0006	0.0007	0.0008	0.0009	0.001	0.002	0.003	0.004	0.005	0.006	0.007	0.008	0.009	0.01
	CAI
	0.093	1	1	1	1	1	1	1	1	1	1	1	1	1	1	1	1	1	1	1
	0.171	1.00012	1.00091	1.00234	1.00438	1.00401	1.0028	1.00444	1.00725	1.0078	1.00819	1.01544	1.02147	1.02695	1.02933	1.03613	1.03835	1.04057	1.04779	1.05125
	0.229	1.00097	1.002	1.00462	1.00509	1.00523	1.00659	1.00837	1.01056	1.01183	1.01404	1.02324	1.03475	1.04213	1.04871	1.05831	1.06367	1.06821	1.0758	1.08181
	0.322	1.0018	1.00314	1.00531	1.0067	1.00781	1.01049	1.01173	1.01418	1.01712	1.01785	1.03468	1.04895	1.06124	1.073	1.08486	1.09712	1.10561	1.1207	1.13173
	0.408	1.00187	1.00489	1.0074	1.00845	1.01045	1.01207	1.01477	1.01803	1.01868	1.02085	1.04082	1.05741	1.07185	1.08478	1.1002	1.11403	1.13064	1.15248	1.17263
	0.474	1.0019	1.00349	1.00772	1.00927	1.01267	1.01347	1.01671	1.01825	1.02145	1.02242	1.04444	1.06194	1.07883	1.09311	1.11018	1.12348	1.13937	1.16281	1.17663
	0.547	1.00264	1.00416	1.0086	1.01071	1.01248	1.01582	1.019	1.02093	1.02355	1.02542	1.04813	1.07007	1.0867	1.10401	1.12224	1.13863	1.15974	1.18416	1.21294
	0.585	1.00201	1.00491	1.00797	1.01102	1.0127	1.01537	1.01933	1.02146	1.02265	1.02739	1.05228	1.07229	1.09212	1.10976	1.12898	1.1479	1.16813	1.19597	1.22259
	0.619	1.00246	1.00581	1.00998	1.01148	1.01387	1.01558	1.01913	1.02234	1.02392	1.02754	1.05153	1.07532	1.09314	1.11017	1.13113	1.15028	1.17057	1.19699	1.22201
	0.652	1.00218	1.00543	1.0086	1.01123	1.01413	1.01593	1.01979	1.02202	1.02408	1.02926	1.05349	1.07728	1.09602	1.1162	1.13734	1.15642	1.17633	1.20402	1.23156
	0.677	1.00287	1.0063	1.00951	1.01122	1.01412	1.01586	1.02209	1.0233	1.02489	1.02821	1.05422	1.07793	1.09858	1.11613	1.13796	1.1581	1.18009	1.20947	1.23686
	0.705	1.00311	1.00517	1.00895	1.01342	1.01524	1.01748	1.02034	1.02391	1.02564	1.03022	1.05509	1.08016	1.10018	1.12035	1.14335	1.16208	1.18862	1.21741	1.24477
	0.739	1.00305	1.00666	1.01077	1.01222	1.01359	1.01685	1.02055	1.02416	1.0259	1.02958	1.05636	1.08113	1.10347	1.12398	1.14543	1.16581	1.18928	1.22115	1.25032
	0.771	1.00335	1.00611	1.00972	1.01138	1.015	1.01802	1.02115	1.0237	1.02658	1.03086	1.0566	1.08292	1.10444	1.1234	1.14625	1.16852	1.19113	1.22357	1.25131
	0.808	1.00263	1.0064	1.01016	1.01169	1.0142	1.01741	1.02117	1.02496	1.02753	1.03085	1.0585	1.0837	1.10707	1.12804	1.15092	1.17269	1.19747	1.2285	1.25843
	0.87	1.00209	1.00653	1.00956	1.01346	1.01558	1.01843	1.02245	1.02502	1.02762	1.03215	1.0593	1.0869	1.11016	1.13173	1.15565	1.17658	1.20181	1.23397	1.2652
	0.894	1.00137	1.00606	1.01118	1.01369	1.01553	1.0183	1.02263	1.02549	1.02813	1.03212	1.06087	1.08716	1.11153	1.13136	1.15683	1.17881	1.20311	1.23622	1.2655
	0.907	1.00343	1.0065	1.0098	1.01456	1.01454	1.01818	1.02308	1.02587	1.02689	1.03285	1.06029	1.08741	1.11196	1.13424	1.15694	1.18212	1.20626	1.23864	1.27044
	0.922	1.00239	1.00567	1.01021	1.01469	1.01519	1.01908	1.02282	1.0266	1.02881	1.03168	1.06081	1.08907	1.11179	1.13285	1.16014	1.18297	1.20773	1.2407	1.27178
	0.946	1.00259	1.00684	1.01005	1.01412	1.01529	1.01906	1.02419	1.02531	1.02922	1.03214	1.06228	1.08734	1.11424	1.13546	1.15747	1.18196	1.20787	1.2409	1.2717
	0.97	1.00248	1.00642	1.01109	1.01415	1.01781	1.01942	1.02266	1.02605	1.03029	1.03268	1.06388	1.08993	1.11402	1.1357	1.16021	1.18236	1.20852	1.24102	1.27182
Fraction of ribosomes free (relative to CAI=0)		Initiation probability of Phi29 DNA pol mRNAs
Phi29 DNA pol at 25% transcriptome abundance		0.0001	0.0002	0.0003	0.0004	0.0005	0.0006	0.0007	0.0008	0.0009	0.001	0.002	0.003	0.004	0.005	0.006	0.007	0.008	0.009	0.01
	CAI
	0.093	1	1	1	1	1	1	1	1	1	1	1	1	1	1	1	1	1	1	1
	0.171	1.00699	1.01048	1.01705	1.02225	1.02855	1.03119	1.03452	1.03967	1.04482	1.04886	1.08097	1.10914	1.12958	1.14691	1.1634	1.17404	1.17973	1.19323	1.20083
	0.229	1.01004	1.01661	1.02646	1.03361	1.04169	1.04598	1.0517	1.06051	1.06507	1.07104	1.12432	1.16152	1.19578	1.22609	1.24935	1.26774	1.28237	1.30227	1.31481
	0.322	1.01306	1.02333	1.03608	1.04788	1.05964	1.06571	1.07485	1.08615	1.09442	1.10277	1.17982	1.241	1.29197	1.33332	1.37582	1.41117	1.43824	1.46628	1.49026
	0.408	1.01529	1.02646	1.04238	1.05703	1.06848	1.0777	1.08958	1.10145	1.11117	1.12181	1.21335	1.28516	1.34881	1.40238	1.44897	1.49121	1.52461	1.56163	1.59126
	0.474	1.0164	1.03054	1.04686	1.06066	1.07478	1.08486	1.09773	1.11084	1.12168	1.13364	1.23357	1.31376	1.38308	1.44201	1.49758	1.54419	1.58035	1.6235	1.65634
	0.547	1.01859	1.03466	1.05065	1.06713	1.08223	1.09563	1.10929	1.12267	1.13616	1.14812	1.26525	1.35479	1.43682	1.50876	1.57028	1.62456	1.67177	1.7241	1.76474
	0.585	1.0186	1.03462	1.05113	1.06899	1.0855	1.09893	1.11294	1.1284	1.1426	1.15493	1.27517	1.37395	1.45698	1.53274	1.60365	1.66502	1.71469	1.7702	1.81596
	0.619	1.01998	1.03619	1.05439	1.07171	1.0876	1.10384	1.11801	1.13185	1.1468	1.15925	1.28297	1.38333	1.46936	1.54613	1.61562	1.67592	1.72768	1.78353	1.83043
	0.652	1.02115	1.03681	1.0566	1.07252	1.09064	1.10494	1.12154	1.1358	1.15016	1.16396	1.29185	1.3959	1.48802	1.56941	1.64376	1.70862	1.76262	1.82429	1.87428
	0.677	1.02083	1.03787	1.0574	1.07471	1.09215	1.10719	1.12308	1.1383	1.15307	1.16741	1.29877	1.40447	1.49687	1.57995	1.65628	1.72281	1.77953	1.83853	1.89126
	0.705	1.02057	1.03873	1.05791	1.07552	1.09379	1.10742	1.12444	1.14046	1.1557	1.17078	1.30816	1.4165	1.51332	1.60233	1.68208	1.75557	1.81649	1.88011	1.93598
	0.739	1.02163	1.03747	1.05869	1.07709	1.0967	1.11087	1.12677	1.14388	1.15837	1.17389	1.31506	1.42665	1.52637	1.61651	1.69823	1.7716	1.83561	1.90196	1.96141
	0.771	1.022	1.03887	1.06071	1.0789	1.09643	1.1136	1.129	1.14662	1.16182	1.17729	1.3181	1.43238	1.53509	1.62809	1.71014	1.78395	1.84729	1.91552	1.97138
	0.808	1.02159	1.04026	1.06039	1.08103	1.10015	1.11425	1.13117	1.14937	1.16703	1.18115	1.32461	1.44523	1.54857	1.64473	1.72965	1.80896	1.87695	1.94748	2.01035
	0.87	1.02232	1.03993	1.06353	1.08298	1.10202	1.1197	1.13737	1.15347	1.17095	1.18769	1.338	1.4623	1.56993	1.6701	1.76151	1.84455	1.91308	1.99112	2.05345
	0.894	1.02167	1.04082	1.06373	1.08505	1.10365	1.12137	1.1379	1.15704	1.17303	1.1875	1.34018	1.46575	1.57675	1.67576	1.76887	1.84869	1.9211	1.99408	2.05993
	0.907	1.02308	1.04091	1.06372	1.08391	1.10419	1.12109	1.13754	1.15735	1.1736	1.19032	1.34413	1.46998	1.58347	1.6856	1.77991	1.86403	1.938	2.01367	2.08241
	0.922	1.02245	1.04178	1.06391	1.08611	1.10464	1.122	1.13876	1.15802	1.17565	1.19127	1.34477	1.47123	1.58519	1.68867	1.7856	1.8679	1.94146	2.02041	2.09073
	0.946	1.02198	1.04241	1.06314	1.08638	1.10498	1.12224	1.14187	1.15905	1.17422	1.19301	1.3492	1.47701	1.59151	1.69023	1.78779	1.87164	1.94395	2.02312	2.08938
	0.97	1.02206	1.04255	1.06534	1.0883	1.10656	1.12377	1.14134	1.16114	1.17901	1.19494	1.35192	1.47948	1.59639	1.69863	1.79301	1.87942	1.95513	2.03057	2.09974

## Sheet: EPO
Effects of codon bias and mRNA abundance on EPO protein production and the pool of free ribosomes. The joint effects of transgene codon bias and mRNA abundance on the rate of protein production and on the pool of free ribosomes in the cell, with EPO as the transgene. Notations are the same as with GFP. We find no qualitative differences between simulations performed using EPO, as opposed to GFP, …
EPO proteins per EPO mRNA		Transgene fraction of transcriptome
		0.01	0.02	0.03	0.04	0.05	0.06	0.07	0.08	0.09	0.1	0.15	0.2	0.25	0.3	0.35	0.4	0.45	0.5
	CAI
	0.148	74.0654	71.8288	70.1578	68.5664	66.664	64.9056	63.4611	61.8966	60.3311	59.0971	51.7573	45.4384	39.7691	34.6635	30.0494	26.0148	22.5099	19.467
	0.222	82.9173	81.3861	79.6476	78.2053	76.7377	75.0473	74.0088	72.636	71.3276	70.429	64.1992	59.2397	55.0841	51.0963	47.616	44.5961	41.9534	39.5312
	0.321	88.4865	86.8082	85.0342	83.7036	81.9111	80.645	79.4019	78.0485	76.8637	75.9009	69.6071	64.8027	60.6031	56.5584	53.0212	49.8283	47.1469	44.5953
	0.393	88.526	87.2038	85.4588	84.6962	83.2134	81.9313	81.0209	79.962	78.8938	78.2824	72.8502	68.8021	65.131	61.5595	58.2713	55.2514	52.8005	50.3206
	0.457	91.2519	89.9034	88.5383	87.4736	86.0918	84.6982	83.9012	82.732	81.7847	81.021	75.6871	71.4534	67.764	64.1138	60.812	57.8145	55.2594	52.7808
	0.5	87.2644	86.1317	85.2508	84.3345	82.9544	81.9363	81.4331	80.5646	79.6379	79.1567	74.4503	70.7629	67.6288	64.2862	61.242	58.4847	56.0555	53.7274
	0.545	92.4538	90.6437	89.6594	88.9201	87.5404	86.454	86.0878	84.9987	84.0374	83.873	79.2702	75.823	72.779	69.4896	66.5387	63.7232	61.3834	59.0603
	0.581	92.1077	90.599	89.855	88.971	87.5879	86.7688	86.3722	85.1575	84.3315	84.1562	79.4769	75.9447	72.9655	69.7259	66.6962	63.918	61.6103	59.2146
	0.62	95.2106	94.1481	93.1153	92.2707	90.9458	89.7284	89.2721	88.4317	87.5196	87.2275	82.502	79.0658	76.109	72.8938	69.8053	67.0571	64.7015	62.3541
	0.644	96.249	94.9178	94.0435	93.2662	92.0282	90.9612	90.4966	89.6079	88.8519	88.4143	83.9069	80.4854	77.6047	74.4022	71.346	68.5928	66.2896	63.9251
	0.677	95.3337	93.8615	92.9342	92.2671	90.8967	89.8374	89.6863	88.8257	87.798	87.6307	83.1891	79.9646	77.1882	74.0348	71.1401	68.4617	66.241	63.9194
	0.703	97.2519	96.1784	95.4764	94.9537	93.408	92.4284	92.0183	91.2078	90.3103	90.1652	85.7812	82.4799	79.8435	76.6815	73.7684	71.089	68.8708	66.5124
	0.772	98.5029	97.5697	96.7808	96.0376	94.6397	93.5363	93.4561	92.4866	91.5361	91.3764	87.0241	84.019	81.173	78.1971	75.2262	72.5609	70.3186	68.0238
	0.841	100.601	99.0308	98.6684	97.7125	96.546	95.8241	95.3986	94.7304	93.9197	93.9127	89.7475	86.8702	84.3335	81.4284	78.5359	76.021	73.8517	71.6042
	0.876	99.8125	98.6803	97.8137	97.5134	96.4548	95.072	94.9346	94.4013	93.5169	93.4711	89.5128	86.8785	84.4178	81.6557	79.0028	76.3466	74.3345	72.1078
	0.905	100.413	99.2861	98.2581	97.864	96.7513	96.0562	95.5788	94.9483	94.3893	94.3228	90.4128	87.8999	85.5754	82.8722	80.0987	77.6861	75.6517	73.5039
	0.919	100.376	99.4313	98.83	98.1139	97.05	96.0393	96.022	95.424	94.6299	94.5495	90.8831	88.2764	85.9922	83.3368	80.623	78.1622	76.1297	73.9787
	0.943	100.133	99.2274	98.6099	98.0827	96.6466	96.3196	95.9754	95.1986	94.6018	94.5278	90.8056	88.1007	85.9512	83.16	80.4315	78.0317	75.9667	73.8078
	0.967	100.138	99.7962	99.2812	98.0782	97.3102	96.477	96.3854	95.5447	94.8861	94.808	91.2428	88.5499	86.5384	83.7057	81.1027	78.6359	76.6242	74.4452
EPO proteins per EPO mRNA (relative to CAI=0)		Transgene fraction of transcriptome
		0.01	0.02	0.03	0.04	0.05	0.06	0.07	0.08	0.09	0.1	0.15	0.2	0.25	0.3	0.35	0.4	0.45	0.5
	CAI
	0.148	1	1	1	1	1	1	1	1	1	1	1	1	1	1	1	1	1	1
	0.222	1.11951	1.13306	1.13526	1.14058	1.15111	1.15625	1.16621	1.17351	1.18227	1.19175	1.24039	1.30374	1.3851	1.47407	1.58459	1.71426	1.86378	2.03067
	0.321	1.19471	1.20854	1.21204	1.22077	1.22872	1.2425	1.25119	1.26095	1.27403	1.28434	1.34488	1.42617	1.52387	1.63164	1.76447	1.91538	2.0945	2.29081
	0.393	1.19524	1.21405	1.21809	1.23524	1.24825	1.26232	1.2767	1.29186	1.30768	1.32464	1.40754	1.51418	1.63773	1.77592	1.93918	2.12384	2.34566	2.58491
	0.457	1.23205	1.25163	1.26199	1.27575	1.29143	1.30495	1.32209	1.33661	1.3556	1.37098	1.46235	1.57253	1.70394	1.84961	2.02373	2.22237	2.4549	2.71129
	0.5	1.17821	1.19912	1.21513	1.22997	1.24437	1.26239	1.2832	1.3016	1.32001	1.33943	1.43845	1.55734	1.70054	1.85458	2.03804	2.24813	2.49026	2.75991
	0.545	1.24827	1.26194	1.27797	1.29685	1.31316	1.332	1.35654	1.37324	1.39294	1.41924	1.53158	1.6687	1.83004	2.00469	2.21431	2.4495	2.72695	3.03386
	0.581	1.2436	1.26132	1.28075	1.29759	1.31387	1.33685	1.36103	1.3758	1.39781	1.42403	1.53557	1.67138	1.83473	2.01151	2.21955	2.45698	2.73703	3.04179
	0.62	1.28549	1.31073	1.32723	1.34571	1.36424	1.38245	1.40672	1.4287	1.45066	1.476	1.59402	1.74007	1.91377	2.1029	2.32302	2.57765	2.87436	3.20306
	0.644	1.29951	1.32144	1.34046	1.36023	1.38048	1.40144	1.42602	1.4477	1.47274	1.49608	1.62116	1.77131	1.95138	2.14641	2.37429	2.63668	2.94491	3.28376
	0.677	1.28716	1.30674	1.32464	1.34566	1.36351	1.38412	1.41325	1.43507	1.45527	1.48282	1.60729	1.75985	1.94091	2.13582	2.36744	2.63164	2.94275	3.28347
	0.703	1.31305	1.33899	1.36088	1.38484	1.40118	1.42404	1.44999	1.47355	1.49691	1.52571	1.65738	1.8152	2.00768	2.21217	2.4549	2.73263	3.05958	3.41667
	0.772	1.32994	1.35836	1.37947	1.40065	1.41965	1.44111	1.47265	1.49421	1.51723	1.54621	1.68139	1.84907	2.04111	2.25589	2.50342	2.78921	3.1239	3.4943
	0.841	1.35827	1.3787	1.40638	1.42508	1.44825	1.47636	1.50326	1.53046	1.55674	1.58913	1.73401	1.91182	2.12058	2.34911	2.61356	2.92222	3.28086	3.67823
	0.876	1.34763	1.37383	1.3942	1.42217	1.44688	1.46477	1.49595	1.52514	1.55006	1.58165	1.72947	1.91201	2.1227	2.35567	2.6291	2.93473	3.30231	3.70409
	0.905	1.35574	1.38226	1.40053	1.42729	1.45133	1.47994	1.5061	1.53398	1.56452	1.59606	1.74686	1.93448	2.15181	2.39076	2.66557	2.98623	3.36082	3.77581
	0.919	1.35523	1.38428	1.40868	1.43093	1.45581	1.47968	1.51308	1.54167	1.56851	1.5999	1.75595	1.94277	2.16229	2.40417	2.68301	3.00453	3.38206	3.8002
	0.943	1.35195	1.38144	1.40554	1.43048	1.44976	1.484	1.51235	1.53802	1.56804	1.59953	1.75445	1.9389	2.16126	2.39907	2.67664	2.99951	3.37482	3.79142
	0.967	1.35203	1.38936	1.41511	1.43041	1.45971	1.48642	1.51881	1.54362	1.57276	1.60427	1.7629	1.94879	2.17602	2.41481	2.69898	3.02273	3.40403	3.82416
Fraction of ribosomes free (unbound)		Transgene fraction of transcriptome
		0.01	0.02	0.03	0.04	0.05	0.06	0.07	0.08	0.09	0.1	0.15	0.2	0.25	0.3	0.35	0.4	0.45	0.5
	CAI
	0.148	0.154223	0.14877	0.144159	0.140053	0.135223	0.130718	0.127609	0.12365	0.119757	0.116967	0.0995606	0.0855229	0.0735402	0.0628514	0.053485	0.0455632	0.0388009	0.032944
	0.222	0.15454	0.149905	0.145786	0.142214	0.137907	0.13415	0.131716	0.128238	0.124988	0.123069	0.108781	0.0981727	0.0893905	0.0815078	0.0748627	0.0691036	0.0642796	0.0599069
	0.321	0.155211	0.151064	0.147317	0.144242	0.140337	0.13677	0.134711	0.131659	0.12865	0.127021	0.113881	0.104025	0.0958475	0.0882399	0.0815942	0.0758126	0.0710615	0.0666767
	0.393	0.15589	0.152305	0.149304	0.146855	0.143314	0.140348	0.138825	0.13614	0.133692	0.132407	0.120601	0.112192	0.104781	0.0977193	0.0913809	0.0858072	0.0811135	0.0767002
	0.457	0.156029	0.152689	0.149828	0.147332	0.144121	0.141376	0.139797	0.137392	0.134964	0.133782	0.12261	0.114124	0.107075	0.100096	0.0940132	0.0884065	0.0839121	0.0795477
	0.5	0.15644	0.153365	0.150796	0.148742	0.145863	0.143293	0.141805	0.139622	0.137465	0.136488	0.125884	0.117824	0.111045	0.104296	0.0981504	0.0925126	0.0880018	0.0836526
	0.545	0.156747	0.154096	0.151747	0.150075	0.14699	0.144948	0.14399	0.141794	0.140021	0.139171	0.12963	0.122623	0.116605	0.110238	0.104437	0.0992636	0.0949204	0.0906476
	0.581	0.156838	0.153965	0.152072	0.150153	0.147229	0.144888	0.144115	0.141953	0.139965	0.13946	0.129885	0.122725	0.116702	0.110435	0.104647	0.0994713	0.0951098	0.0908702
	0.62	0.156941	0.154286	0.152219	0.150686	0.147775	0.145733	0.14467	0.142957	0.140897	0.140513	0.131288	0.124753	0.119121	0.113014	0.107512	0.102505	0.0983022	0.0941375
	0.644	0.157109	0.154476	0.152529	0.151006	0.14842	0.14611	0.145519	0.143866	0.142022	0.141348	0.13243	0.126154	0.120702	0.114585	0.109276	0.104425	0.100292	0.0961374
	0.677	0.157006	0.154552	0.152513	0.151082	0.148498	0.146453	0.145871	0.144152	0.142263	0.141709	0.132895	0.126695	0.121578	0.11556	0.110262	0.105351	0.101286	0.0972267
	0.703	0.157119	0.154817	0.153155	0.151731	0.149204	0.147308	0.146589	0.144863	0.14325	0.143088	0.13445	0.128429	0.123522	0.117791	0.112497	0.107758	0.103796	0.0996989
	0.772	0.157309	0.154883	0.153164	0.15194	0.1496	0.147597	0.147001	0.145377	0.14387	0.143346	0.135204	0.129735	0.124712	0.119388	0.114117	0.109567	0.105694	0.101697
	0.841	0.157642	0.155609	0.154171	0.152838	0.150706	0.149238	0.148553	0.147389	0.145695	0.145609	0.138208	0.133072	0.12865	0.123385	0.118588	0.114134	0.11039	0.106625
	0.876	0.157443	0.155424	0.154255	0.152997	0.151139	0.1492	0.149117	0.147639	0.14621	0.146026	0.138894	0.133866	0.129547	0.124544	0.119982	0.115293	0.111774	0.108098
	0.905	0.157806	0.155915	0.154388	0.15354	0.151567	0.150021	0.149623	0.148242	0.147099	0.147026	0.140121	0.135439	0.131417	0.126539	0.121707	0.117563	0.114124	0.110342
	0.919	0.157714	0.156037	0.154555	0.153749	0.151647	0.149978	0.149747	0.14849	0.14711	0.147077	0.140367	0.135654	0.131864	0.126942	0.122451	0.118067	0.114614	0.11082
	0.943	0.157903	0.155877	0.154507	0.153637	0.151607	0.150023	0.149742	0.148556	0.147077	0.14729	0.140432	0.135687	0.131783	0.126865	0.122218	0.118046	0.114512	0.110767
	0.967	0.157733	0.155854	0.154799	0.153647	0.151802	0.150237	0.149973	0.148691	0.147585	0.14749	0.140714	0.136141	0.132408	0.127514	0.122976	0.118607	0.115271	0.111525
Fraction of ribosomes free (relative to CAI=0)		Transgene fraction of transcriptome
		0.01	0.02	0.03	0.04	0.05	0.06	0.07	0.08	0.09	0.1	0.15	0.2	0.25	0.3	0.35	0.4	0.45	0.5
	CAI
	0.148	1	1	1	1	1	1	1	1	1	1	1	1	1	1	1	1	1	1
	0.222	1.00206	1.00763	1.01129	1.01543	1.01984	1.02625	1.03218	1.0371	1.04368	1.05217	1.09261	1.14791	1.21553	1.29683	1.3997	1.51666	1.65665	1.81845
	0.321	1.00641	1.01542	1.02191	1.02991	1.03781	1.04629	1.05565	1.06477	1.07426	1.08596	1.14383	1.21635	1.30333	1.40394	1.52555	1.6639	1.83144	2.02394
	0.393	1.01081	1.02376	1.03569	1.04857	1.05983	1.07366	1.08789	1.10101	1.11637	1.132	1.21133	1.31183	1.42482	1.55477	1.70854	1.88326	2.09051	2.3282
	0.457	1.01171	1.02634	1.03932	1.05197	1.0658	1.08153	1.09551	1.11113	1.12699	1.14376	1.23152	1.33442	1.456	1.59258	1.75775	1.94031	2.16263	2.41463
	0.5	1.01438	1.03089	1.04603	1.06204	1.07868	1.09619	1.11125	1.12917	1.14787	1.16689	1.26439	1.37769	1.50999	1.65941	1.8351	2.03042	2.26804	2.53924
	0.545	1.01637	1.0358	1.05263	1.07156	1.08701	1.10886	1.12837	1.14674	1.16921	1.18983	1.30202	1.43381	1.58559	1.75395	1.95264	2.17859	2.44635	2.75157
	0.581	1.01696	1.03492	1.05489	1.07212	1.08879	1.1084	1.12935	1.14802	1.16874	1.1923	1.30458	1.43499	1.58691	1.75708	1.95657	2.18315	2.45123	2.75832
	0.62	1.01762	1.03708	1.0559	1.07592	1.09282	1.11486	1.1337	1.15614	1.17653	1.20131	1.31867	1.45871	1.61981	1.79811	2.01014	2.24973	2.5335	2.8575
	0.644	1.01871	1.03836	1.05806	1.07821	1.09759	1.11774	1.14035	1.16349	1.18592	1.20844	1.33014	1.47509	1.64131	1.8231	2.04311	2.29187	2.58478	2.91821
	0.677	1.01805	1.03887	1.05795	1.07875	1.09816	1.12037	1.14311	1.1658	1.18793	1.21153	1.33481	1.48142	1.65322	1.83862	2.06155	2.3122	2.6104	2.95127
	0.703	1.01878	1.04064	1.0624	1.08339	1.10339	1.12691	1.14873	1.17155	1.19617	1.22332	1.35044	1.50169	1.67965	1.87412	2.10335	2.36503	2.67509	3.02631
	0.772	1.02001	1.04109	1.06247	1.08488	1.10631	1.12912	1.15196	1.17571	1.20135	1.22552	1.35801	1.51696	1.69584	1.89953	2.13364	2.40472	2.724	3.08697
	0.841	1.02217	1.04597	1.06945	1.09129	1.1145	1.14168	1.16412	1.19199	1.21659	1.24488	1.38818	1.55598	1.74939	1.96313	2.21722	2.50496	2.84504	3.23654
	0.876	1.02088	1.04472	1.07003	1.09242	1.1177	1.14138	1.16855	1.19401	1.22089	1.24844	1.39507	1.56526	1.76158	1.98156	2.24328	2.53039	2.8807	3.28125
	0.905	1.02324	1.04803	1.07095	1.0963	1.12086	1.14767	1.17251	1.19888	1.22831	1.25699	1.40739	1.58366	1.78701	2.01331	2.27553	2.58022	2.94127	3.34938
	0.919	1.02264	1.04885	1.07211	1.09779	1.12145	1.14734	1.17348	1.20089	1.22841	1.25743	1.40987	1.58617	1.79309	2.01972	2.28944	2.59127	2.95391	3.3639
	0.943	1.02386	1.04777	1.07178	1.09699	1.12116	1.14768	1.17344	1.20142	1.22813	1.25924	1.41051	1.58656	1.79199	2.01848	2.28509	2.59082	2.95129	3.36229
	0.967	1.02276	1.04762	1.0738	1.09707	1.1226	1.14932	1.17525	1.20251	1.23237	1.26095	1.41335	1.59187	1.80048	2.02882	2.29926	2.60314	2.97084	3.3853
The joint effects of transgene codon bias and initiation probability on protein production and on the pool of free ribosomes, using EPO as the transgene. Notations are the same as with GFP. We find no qualitative differences between simulations performed using EPO, as opposed to GFP.
EPO proteins per EPO mRNA (relative to CAI=0)		Initiation probability of EPO mRNAs
EPO at 5% transcriptome abundance		0.0001	0.0002	0.0003	0.0004	0.0005	0.0006	0.0007	0.0008	0.0009	0.001	0.002	0.003	0.004	0.005	0.006	0.007	0.008	0.009	0.01
	CAI
	0.148	1	1	1	1	1	1	1	1	1	1	1	1	1	1	1	1	1	1	1
	0.222	1.01347	1.01619	0.999689	1.00068	1.01449	1.0091	1.01324	1.02074	1.01797	1.01823	1.03933	1.07217	1.09286	1.12421	1.15498	1.18	1.20829	1.23179	1.25197
	0.321	1.03289	1.00546	1.01258	1.0085	1.01832	1.01115	1.02155	1.0265	1.03485	1.03619	1.07375	1.11353	1.15225	1.19429	1.23403	1.27057	1.30873	1.34267	1.3753
	0.393	1.03113	1.01966	1.01143	1.01198	1.01617	1.01457	1.01821	1.02483	1.03259	1.04124	1.07394	1.12035	1.16112	1.20703	1.25026	1.29129	1.33662	1.37157	1.4049
	0.457	1.02453	0.990518	1.0127	1.00591	1.02866	1.01922	1.02607	1.0364	1.04022	1.04554	1.09084	1.1366	1.18712	1.24	1.29208	1.34076	1.39022	1.43523	1.47635
	0.5	1.02221	1.01855	1.01189	1.02194	1.01543	1.01798	1.02275	1.03143	1.04338	1.0447	1.08245	1.12165	1.16087	1.20973	1.24862	1.28693	1.33004	1.36532	1.39726
	0.545	1.03038	1.00093	1.02202	1.01805	1.03189	1.02957	1.02741	1.03305	1.04014	1.04459	1.09345	1.14977	1.20356	1.26143	1.31983	1.36935	1.42608	1.48029	1.53528
	0.581	1.02983	1.0105	1.01034	1.00567	1.02558	1.02328	1.0253	1.03751	1.03387	1.05013	1.09358	1.14969	1.20052	1.26066	1.31958	1.37634	1.43326	1.49269	1.54496
	0.62	1.02035	1.01365	1.01817	1.02203	1.03281	1.03396	1.02978	1.04274	1.05831	1.05705	1.11377	1.17191	1.23469	1.30243	1.3679	1.42918	1.49824	1.56041	1.6238
	0.644	1.03847	1.01304	1.01441	1.01441	1.02531	1.02141	1.03522	1.04196	1.05084	1.06246	1.11701	1.18125	1.24427	1.31789	1.38413	1.45266	1.5223	1.58696	1.65225
	0.677	1.01431	1.00944	1.01444	1.02366	1.02954	1.02822	1.03649	1.0427	1.04761	1.05691	1.10892	1.1755	1.23536	1.30763	1.37106	1.43449	1.4997	1.5627	1.62368
	0.703	1.02713	1.02049	1.0072	1.01998	1.03888	1.03898	1.04474	1.04876	1.04868	1.0656	1.12511	1.19548	1.26305	1.33697	1.40386	1.47148	1.54578	1.61491	1.68129
	0.772	1.01403	1.01069	1.00792	1.01252	1.0317	1.03539	1.04407	1.04708	1.0643	1.06762	1.12961	1.20048	1.26976	1.3487	1.42686	1.49717	1.57424	1.64721	1.72157
	0.841	1.03977	1.01397	1.02065	1.02151	1.04488	1.04094	1.04399	1.05035	1.05925	1.07817	1.14421	1.2129	1.29086	1.37186	1.45438	1.53349	1.61696	1.69414	1.77673
	0.876	1.02676	1.01961	1.01969	1.0198	1.03868	1.04075	1.04618	1.04942	1.06009	1.06668	1.13716	1.21227	1.28713	1.3679	1.44631	1.52736	1.60425	1.6851	1.76215
	0.905	1.02908	1.01161	1.02214	1.02262	1.03955	1.03243	1.04524	1.05699	1.0614	1.06722	1.13698	1.21569	1.29075	1.37559	1.45595	1.53253	1.62045	1.70269	1.78233
	0.919	1.02119	1.02119	1.01621	1.0209	1.03995	1.0324	1.04283	1.05612	1.06256	1.06152	1.14439	1.21783	1.29236	1.37648	1.46049	1.53788	1.62372	1.71045	1.7933
	0.943	1.03289	1.01628	1.01534	1.02608	1.04061	1.03917	1.0445	1.05276	1.06364	1.07685	1.13453	1.21686	1.29275	1.3766	1.45822	1.54204	1.62244	1.70705	1.78735
	0.967	1.02657	1.00786	1.01879	1.01987	1.03197	1.03854	1.04689	1.05317	1.06105	1.07444	1.14025	1.21575	1.29449	1.38306	1.4643	1.54433	1.63328	1.71256	1.79666
EPO proteins per EPO mRNA (relative to CAI=0)		Initiation probability of EPO mRNAs
EPO at 25% transcriptome abundance		0.0001	0.0002	0.0003	0.0004	0.0005	0.0006	0.0007	0.0008	0.0009	0.001	0.002	0.003	0.004	0.005	0.006	0.007	0.008	0.009	0.01
	CAI
	0.148	1	1	1	1	1	1	1	1	1	1	1	1	1	1	1	1	1	1	1
	0.222	1.00471	1.01159	1.0259	1.02497	1.03314	1.04185	1.04836	1.05142	1.05992	1.06369	1.12949	1.19773	1.26115	1.32592	1.38659	1.43911	1.49254	1.53433	1.57566
	0.321	1.0096	1.01995	1.03833	1.04787	1.05646	1.06378	1.07574	1.08602	1.09763	1.10519	1.199	1.28739	1.36981	1.45084	1.52298	1.59044	1.65576	1.71037	1.76357
	0.393	1.00736	1.02167	1.04614	1.05619	1.06715	1.08018	1.09326	1.10327	1.1186	1.12644	1.24125	1.3494	1.44999	1.54638	1.64026	1.72215	1.80155	1.86908	1.93516
	0.457	1.00736	1.02897	1.05067	1.06488	1.07636	1.08937	1.10411	1.11747	1.13423	1.14573	1.26907	1.38924	1.50084	1.60639	1.70826	1.79575	1.88101	1.95437	2.02255
	0.5	1.0106	1.03224	1.05324	1.06381	1.07864	1.08916	1.10508	1.11901	1.13231	1.14365	1.26616	1.38711	1.49601	1.60215	1.70137	1.79143	1.8794	1.95345	2.02513
	0.545	1.01488	1.03373	1.05555	1.07566	1.0873	1.10522	1.11973	1.13523	1.15356	1.16641	1.31234	1.45466	1.58428	1.71294	1.83288	1.93858	2.04575	2.13748	2.22635
	0.581	1.0221	1.03421	1.06452	1.06694	1.08865	1.10684	1.12168	1.13739	1.15482	1.16974	1.31577	1.45395	1.58978	1.71642	1.83703	1.9448	2.05203	2.1423	2.23211
	0.62	1.01834	1.03878	1.06262	1.07903	1.09496	1.11854	1.13598	1.15196	1.16909	1.1856	1.34666	1.50286	1.64723	1.78504	1.91546	2.03269	2.14882	2.24962	2.34622
	0.644	1.02086	1.04057	1.0625	1.08511	1.1015	1.12069	1.14014	1.15615	1.18103	1.19395	1.36201	1.52243	1.67112	1.81533	1.95169	2.07691	2.19706	2.30158	2.40057
	0.677	1.0141	1.04004	1.06575	1.07993	1.09968	1.11829	1.13782	1.15565	1.17728	1.18945	1.35781	1.51606	1.66278	1.80604	1.9414	2.06329	2.18482	2.2881	2.38669
	0.703	1.02189	1.04614	1.07119	1.08917	1.11024	1.1277	1.15298	1.1671	1.18815	1.20624	1.38434	1.55388	1.7115	1.86575	2.00915	2.14174	2.27067	2.3813	2.48639
	0.772	1.02086	1.04368	1.06954	1.08839	1.11133	1.13141	1.151	1.16992	1.19193	1.21029	1.39648	1.57189	1.73939	1.89444	2.04515	2.1813	2.31306	2.42821	2.53845
	0.841	1.0223	1.04555	1.07894	1.09646	1.11834	1.14304	1.16289	1.18224	1.20661	1.22436	1.42425	1.61148	1.79067	1.95953	2.12332	2.26974	2.41302	2.53897	2.66236
	0.876	1.01731	1.05394	1.07385	1.09884	1.12009	1.14125	1.16113	1.18602	1.20618	1.22687	1.42277	1.61216	1.79272	1.9631	2.12522	2.27455	2.42088	2.54568	2.6676
	0.905	1.0173	1.04768	1.07749	1.09748	1.11637	1.14441	1.16665	1.18766	1.21406	1.23168	1.43284	1.62741	1.81049	1.98371	2.15179	2.30747	2.45806	2.58813	2.71544
	0.919	1.0209	1.04659	1.07623	1.09488	1.11963	1.14313	1.16629	1.1874	1.21574	1.23074	1.43849	1.63309	1.81846	1.99586	2.16557	2.31955	2.47025	2.60204	2.73171
	0.943	1.02765	1.04816	1.08046	1.09773	1.11867	1.14348	1.16743	1.18864	1.21366	1.23229	1.43373	1.63299	1.81492	1.99242	2.16397	2.31594	2.46768	2.59869	2.72598
	0.967	1.02057	1.04832	1.08318	1.09917	1.12136	1.14446	1.16642	1.18931	1.21334	1.23478	1.44094	1.63772	1.82423	2.00532	2.17663	2.32939	2.48267	2.61686	2.7461
Fraction of ribosomes free (relative to CAI=0)		Initiation probability of EPO mRNAs
EPO at 5% transcriptome abundance		0.0001	0.0002	0.0003	0.0004	0.0005	0.0006	0.0007	0.0008	0.0009	0.001	0.002	0.003	0.004	0.005	0.006	0.007	0.008	0.009	0.01
	CAI
	0.148	1	1	1	1	1	1	1	1	1	1	1	1	1	1	1	1	1	1	1
	0.222	1.00105	1.00227	1.00182	1.00466	1.00535	1.00522	1.00638	1.00692	1.00825	1.00915	1.01655	1.02003	1.02205	1.02181	1.02249	1.01851	1.01306	1.00775	1.00147
	0.321	1.00124	1.0034	1.00389	1.00591	1.00883	1.00867	1.01132	1.01181	1.01408	1.01476	1.02449	1.03052	1.03586	1.0371	1.03936	1.03747	1.03383	1.03147	1.02961
	0.393	1.00248	1.00446	1.00621	1.0075	1.01013	1.01094	1.01423	1.01463	1.01588	1.02038	1.03345	1.04293	1.05255	1.05699	1.0617	1.06295	1.05897	1.05829	1.05526
	0.457	1.00222	1.00357	1.00608	1.00908	1.01191	1.01426	1.01456	1.01612	1.01716	1.02024	1.03597	1.04726	1.05718	1.06355	1.06721	1.06713	1.06712	1.06554	1.06289
	0.5	1.00239	1.00437	1.00709	1.00916	1.01138	1.01312	1.0155	1.01739	1.02017	1.02216	1.03967	1.05208	1.06373	1.07184	1.07909	1.08395	1.08764	1.0914	1.0932
	0.545	1.00234	1.00661	1.0072	1.01011	1.01368	1.01546	1.01771	1.01956	1.02256	1.02407	1.04304	1.05895	1.07249	1.08244	1.09137	1.09652	1.09733	1.10148	1.10313
	0.581	1.00198	1.00465	1.007	1.01064	1.01309	1.01579	1.01763	1.01907	1.02249	1.02457	1.04567	1.06032	1.07226	1.0818	1.09214	1.09495	1.09703	1.10116	1.10317
	0.62	1.00335	1.00639	1.00712	1.01105	1.01402	1.01638	1.0189	1.0205	1.02488	1.02654	1.04754	1.06369	1.07657	1.08636	1.09565	1.09997	1.10295	1.10523	1.10524
	0.644	1.00425	1.00613	1.00735	1.01176	1.01544	1.01691	1.01853	1.02119	1.02476	1.02808	1.05044	1.06451	1.07928	1.09045	1.09867	1.10309	1.10459	1.10801	1.11134
	0.677	1.00296	1.00658	1.00764	1.0119	1.0149	1.01601	1.01885	1.02026	1.02544	1.02605	1.0487	1.0665	1.08096	1.09121	1.10051	1.10607	1.10759	1.11198	1.11216
	0.703	1.00362	1.00577	1.00708	1.01192	1.01483	1.01775	1.01967	1.02193	1.02563	1.02883	1.05047	1.06894	1.08428	1.09519	1.10579	1.11168	1.11626	1.11997	1.12283
	0.772	1.00285	1.0066	1.00868	1.01245	1.01541	1.01738	1.02021	1.02406	1.02583	1.02962	1.05213	1.07016	1.08527	1.09692	1.1077	1.1133	1.11475	1.11628	1.11787
	0.841	1.00417	1.0069	1.00803	1.01311	1.01686	1.01876	1.02201	1.02388	1.0275	1.03102	1.05683	1.07628	1.0925	1.10601	1.11669	1.12389	1.12782	1.1328	1.13562
	0.876	1.00337	1.00592	1.00873	1.01178	1.01608	1.02002	1.02185	1.02423	1.02818	1.03029	1.05717	1.0765	1.09292	1.10557	1.11917	1.12579	1.1287	1.13536	1.13922
	0.905	1.00399	1.00677	1.0096	1.01265	1.01778	1.01941	1.02109	1.02458	1.02883	1.0311	1.0583	1.0761	1.09554	1.10925	1.12338	1.13013	1.1349	1.14138	1.14454
	0.919	1.00392	1.00636	1.00932	1.01418	1.0179	1.02042	1.02209	1.02548	1.02959	1.03228	1.0578	1.07764	1.09483	1.11108	1.12315	1.13005	1.13611	1.14201	1.14515
	0.943	1.00403	1.00672	1.00884	1.01228	1.01672	1.01963	1.02174	1.02493	1.02874	1.03136	1.05961	1.07939	1.09628	1.10961	1.12277	1.1313	1.13606	1.14118	1.14618
	0.967	1.004	1.00549	1.0088	1.01345	1.01708	1.02035	1.02214	1.02409	1.02919	1.03232	1.05882	1.07926	1.0964	1.11057	1.12533	1.13154	1.13755	1.14295	1.147
Fraction of ribosomes free (relative to CAI=0)		Initiation probability of EPO mRNAs
EPO at 25% transcriptome abundance		0.0001	0.0002	0.0003	0.0004	0.0005	0.0006	0.0007	0.0008	0.0009	0.001	0.002	0.003	0.004	0.005	0.006	0.007	0.008	0.009	0.01
	CAI
	0.148	1	1	1	1	1	1	1	1	1	1	1	1	1	1	1	1	1	1	1
	0.222	1.00608	1.01197	1.01737	1.02105	1.02782	1.03355	1.03889	1.04249	1.04725	1.05169	1.09826	1.13793	1.17102	1.19631	1.21652	1.23199	1.24462	1.24694	1.25265
	0.321	1.00978	1.01892	1.02713	1.03629	1.04308	1.05188	1.05949	1.067	1.07339	1.07934	1.14474	1.19587	1.241	1.27639	1.30297	1.32331	1.34299	1.3526	1.36374
	0.393	1.01324	1.02285	1.03662	1.04642	1.05613	1.06768	1.07779	1.08763	1.09875	1.10478	1.19282	1.26731	1.32938	1.38229	1.42534	1.45819	1.49027	1.50858	1.52832
	0.457	1.01501	1.02682	1.04031	1.05197	1.0616	1.07458	1.08869	1.09764	1.10758	1.11661	1.21282	1.29099	1.35763	1.41162	1.45632	1.49156	1.52389	1.54412	1.56099
	0.5	1.01571	1.02782	1.041	1.05332	1.06494	1.07804	1.09046	1.10173	1.11378	1.1231	1.22468	1.31354	1.39047	1.45652	1.51076	1.55783	1.60206	1.63259	1.66314
	0.545	1.01576	1.03238	1.04695	1.06128	1.07411	1.08899	1.10404	1.11589	1.12948	1.14101	1.25785	1.35956	1.44705	1.52291	1.58437	1.63732	1.68998	1.72452	1.75971
	0.581	1.01643	1.0328	1.04681	1.06187	1.07614	1.09125	1.10552	1.11795	1.13065	1.14197	1.26208	1.36182	1.45178	1.52691	1.58764	1.63989	1.69051	1.72256	1.75584
	0.62	1.01864	1.03307	1.05123	1.06522	1.08096	1.09684	1.11186	1.12644	1.14051	1.15212	1.27753	1.38469	1.47706	1.55524	1.61928	1.67362	1.72193	1.7577	1.79263
	0.644	1.01741	1.03519	1.05196	1.06812	1.08333	1.09886	1.11646	1.12891	1.14484	1.15669	1.28634	1.39806	1.49133	1.57393	1.63966	1.69737	1.74797	1.78722	1.82229
	0.677	1.01703	1.0365	1.05321	1.06778	1.08292	1.10021	1.11744	1.12911	1.14598	1.15711	1.29069	1.40238	1.49781	1.58314	1.65248	1.70992	1.76502	1.80397	1.84032
	0.703	1.01855	1.03631	1.05617	1.07183	1.08635	1.10483	1.12182	1.13501	1.15062	1.16366	1.30051	1.41832	1.51929	1.60768	1.67904	1.74204	1.79923	1.84001	1.88177
	0.772	1.01928	1.03763	1.05638	1.07318	1.08998	1.10783	1.1251	1.14025	1.15596	1.16944	1.31058	1.43207	1.53382	1.62437	1.69584	1.75868	1.81565	1.85576	1.89131
	0.841	1.02053	1.04081	1.05948	1.07792	1.09559	1.11439	1.13113	1.14908	1.16498	1.18061	1.33223	1.45949	1.57114	1.66651	1.75054	1.81657	1.88043	1.9314	1.97417
	0.876	1.02109	1.04062	1.06057	1.07847	1.09666	1.11492	1.134	1.15002	1.16627	1.18128	1.33486	1.46413	1.58027	1.6802	1.76194	1.8359	1.90358	1.94952	1.99672
	0.905	1.02263	1.04192	1.06236	1.08007	1.09837	1.1182	1.13778	1.15404	1.1706	1.1865	1.34424	1.4777	1.59665	1.69891	1.78718	1.85994	1.93237	1.9827	2.03408
	0.919	1.02209	1.04265	1.0622	1.08144	1.09888	1.11922	1.13723	1.15346	1.17276	1.18779	1.34621	1.47957	1.59954	1.70535	1.79035	1.86606	1.93927	1.99083	2.04148
	0.943	1.02211	1.04066	1.06214	1.07956	1.0982	1.11787	1.13788	1.15449	1.17244	1.18726	1.34481	1.48058	1.60225	1.7033	1.79174	1.86722	1.93779	1.98855	2.04228
	0.967	1.02198	1.04134	1.06345	1.08183	1.09995	1.11931	1.13809	1.15313	1.17374	1.18932	1.34876	1.48698	1.60429	1.71283	1.79895	1.87355	1.94657	1.99742	2.04999
