# Supplementary material for: Rate-Limiting Steps in Yeast Protein Translation
Source: Cell. 2013 Jun 20;153(7):1589–601. doi: 10.1016/j.cell.2013.05.049 (PMC3694300; doi:10.1016/j.cell.2013.05.049)
Supplement: Table S5. Data Sets of Simulation Results of a Yeast Cell under Stress, Related to Figure 7 [file mmc5.xlsx]

## Sheet: Initiation probability
The effects of decreasing initiation probabilities on protein production, during amino-acid starvation. During starvation cells usually respond by phosphorylating eIF2α (eukaryotic initiation factor), which leads to a decrease in translation initiation probabilities of all genes. Reducing initiation probability of all genes under normal or mild-stress conditions always reduces protein production.…
Total proteins produced relative to WT
	Alanine	Amino acid starvation
		WT	2-fold starvation	5-fold starvation	10-fold starvation
	Scaled initiation probability relative to WT
	0.1	0.501375	0.488194	0.420625	0
	0.3	0.789781	0.757288	0.564527	0
	0.5	0.896498	0.854359	0.596175	0
	0.7	0.952321	0.905016	0.606421	0
	0.9	0.987471	0.935493	0.609024	0
	1	1.00014	0.946614	0.609885	0
	Cysteine	Amino acid starvation
		WT	2-fold starvation	5-fold starvation	10-fold starvation
	Scaled initiation probability relative to WT
	0.1	0.501375	0.497132	0.473072	0.4229
	0.3	0.789781	0.778151	0.715264	0.588754
	0.5	0.896498	0.880024	0.797176	0.642392
	0.7	0.952321	0.933658	0.837341	0.666773
	0.9	0.987471	0.966185	0.862068	0.680604
	1	1.00014	0.978104	0.870435	0.685896
	Aspartate	Amino acid starvation
		WT	2-fold starvation	5-fold starvation	10-fold starvation
	Scaled initiation probability relative to WT
	0.1	0.501375	0.502194	0.48728	0.44627
	0.3	0.789781	0.792198	0.747989	0.609793
	0.5	0.896498	0.899965	0.838047	0.645559
	0.7	0.952321	0.955747	0.883896	0.659505
	0.9	0.987471	0.989898	0.911147	0.666823
	1	1.00014	1.0033	0.921244	0.669716
	Glutamate	Amino acid starvation
		WT	2-fold starvation	5-fold starvation	10-fold starvation
	Scaled initiation probability relative to WT
	0.1	0.501375	0.495887	0.456509	0.317955
	0.3	0.789781	0.774408	0.644287	0.218865
	0.5	0.896498	0.87494	0.694471	0.0310821
	0.7	0.952321	0.927438	0.715721	0.0146207
	0.9	0.987471	0.960389	0.727062	0.0148154
	1	1.00014	0.971785	0.732137	0.0134655
	Phenylalanine	Amino acid starvation
		WT	2-fold starvation	5-fold starvation	10-fold starvation
	Scaled initiation probability relative to WT
	0.1	0.501375	0.4988	0.478144	0.431558
	0.3	0.789781	0.783863	0.728857	0.584066
	0.5	0.896498	0.888512	0.815102	0.613123
	0.7	0.952321	0.944327	0.858814	0.626421
	0.9	0.987471	0.977846	0.885621	0.633218
	1	1.00014	0.990624	0.895077	0.636403
	Glycine	Amino acid starvation
		WT	2-fold starvation	5-fold starvation	10-fold starvation
	Scaled initiation probability relative to WT
	0.1	0.501375	0.499187	0.468645	0.393391
	0.3	0.789781	0.78395	0.697969	0.491618
	0.5	0.896498	0.8888	0.773406	0.506638
	0.7	0.952321	0.943747	0.810768	0.510319
	0.9	0.987471	0.977085	0.832055	0.511968
	1	1.00014	0.98958	0.840323	0.512412
	Histidine	Amino acid starvation
		WT	2-fold starvation	5-fold starvation	10-fold starvation
	Scaled initiation probability relative to WT
	0.1	0.501375	0.49795	0.479351	0.441903
	0.3	0.789781	0.782164	0.73443	0.636388
	0.5	0.896498	0.886344	0.824875	0.692385
	0.7	0.952321	0.94106	0.871719	0.719307
	0.9	0.987471	0.975965	0.900066	0.734466
	1	1.00014	0.987708	0.91159	0.73951
	Isoleucine	Amino acid starvation
		WT	2-fold starvation	5-fold starvation	10-fold starvation
	Scaled initiation probability relative to WT
	0.1	0.501375	0.496225	0.461362	0.380123
	0.3	0.789781	0.776558	0.68157	0.456872
	0.5	0.896498	0.879907	0.752724	0.462115
	0.7	0.952321	0.932787	0.787363	0.460761
	0.9	0.987471	0.965858	0.80809	0.459724
	1	1.00014	0.978035	0.815135	0.458987
	Lysine	Amino acid starvation
		WT	2-fold starvation	5-fold starvation	10-fold starvation
	Scaled initiation probability relative to WT
	0.1	0.501375	0.497415	0.461286	0.379399
	0.3	0.789781	0.780845	0.685165	0.45164
	0.5	0.896498	0.885014	0.757506	0.452369
	0.7	0.952321	0.939375	0.794143	0.450736
	0.9	0.987471	0.972792	0.814755	0.446805
	1	1.00014	0.985322	0.822941	0.446472
	Leucine	Amino acid starvation
		WT	2-fold starvation	5-fold starvation	10-fold starvation
	Scaled initiation probability relative to WT
	0.1	0.501375	0.478962	0.385226	0.082083
	0.3	0.789781	0.729483	0.492906	0.0253259
	0.5	0.896498	0.81666	0.511987	0.0177809
	0.7	0.952321	0.861378	0.518736	0.0226885
	0.9	0.987471	0.888632	0.522271	0.0171859
	1	1.00014	0.898853	0.523712	0.0125647
	Methionine	Amino acid starvation
		WT	2-fold starvation	5-fold starvation	10-fold starvation
	Scaled initiation probability relative to WT
	0.1	0.501375	0.499589	0.482459	0.450358
	0.3	0.789781	0.788669	0.754589	0.682275
	0.5	0.896498	0.896153	0.855885	0.763778
	0.7	0.952321	0.953352	0.908742	0.80644
	0.9	0.987471	0.987888	0.941877	0.832371
	1	1.00014	1.00054	0.953921	0.84196
	Asparagine	Amino acid starvation
		WT	2-fold starvation	5-fold starvation	10-fold starvation
	Scaled initiation probability relative to WT
	0.1	0.501375	0.497904	0.47323	0.41128
	0.3	0.789781	0.780306	0.709552	0.49933
	0.5	0.896498	0.88394	0.786681	0.503804
	0.7	0.952321	0.938261	0.823464	0.50089
	0.9	0.987471	0.971919	0.845128	0.496535
	1	1.00014	0.984781	0.852412	0.496825
	Proline	Amino acid starvation
		WT	2-fold starvation	5-fold starvation	10-fold starvation
	Scaled initiation probability relative to WT
	0.1	0.501375	0.492062	0.439722	0.235412
	0.3	0.789781	0.764803	0.591526	0.138145
	0.5	0.896498	0.862792	0.627417	0.105314
	0.7	0.952321	0.912234	0.642683	0.0992333
	0.9	0.987471	0.943624	0.650889	0.0788275
	1	1.00014	0.953927	0.652663	0.0860446
	Glutamine	Amino acid starvation
		WT	2-fold starvation	5-fold starvation	10-fold starvation
	Scaled initiation probability relative to WT
	0.1	0.501375	0.49211	0.439322	0.0382278
	0.3	0.789781	0.764205	0.604021	0.0124708
	0.5	0.896498	0.861687	0.638131	0.00811293
	0.7	0.952321	0.912064	0.651703	0.00711297
	0.9	0.987471	0.942392	0.657095	0.00574855
	1	1.00014	0.954616	0.660455	0.00538601
	Arginine	Amino acid starvation
		WT	2-fold starvation	5-fold starvation	10-fold starvation
	Scaled initiation probability relative to WT
	0.1	0.501375	0.498382	0.461882	0.375135
	0.3	0.789781	0.779596	0.671283	0.465921
	0.5	0.896498	0.881654	0.740259	0.477874
	0.7	0.952321	0.934891	0.774435	0.48242
	0.9	0.987471	0.967157	0.794546	0.482556
	1	1.00014	0.979539	0.801654	0.483429
	Serine	Amino acid starvation
		WT	2-fold starvation	5-fold starvation	10-fold starvation
	Scaled initiation probability relative to WT
	0.1	0.501375	0.483084	0.405305	0.197639
	0.3	0.789781	0.742962	0.534679	0.128713
	0.5	0.896498	0.83439	0.565569	0.105643
	0.7	0.952321	0.880872	0.578113	0.102291
	0.9	0.987471	0.909598	0.58489	0.101344
	1	1.00014	0.919714	0.586603	0.0958625
	Threonine	Amino acid starvation
		WT	2-fold starvation	5-fold starvation	10-fold starvation
	Scaled initiation probability relative to WT
	0.1	0.501375	0.491516	0.442606	0.340992
	0.3	0.789781	0.766679	0.637308	0.404403
	0.5	0.896498	0.866174	0.696016	0.41256
	0.7	0.952321	0.918777	0.726245	0.412701
	0.9	0.987471	0.950641	0.743842	0.413252
	1	1.00014	0.961859	0.749229	0.413744
	Valine	Amino acid starvation
		WT	2-fold starvation	5-fold starvation	10-fold starvation
	Scaled initiation probability relative to WT
	0.1	0.501375	0.493524	0.449739	0.354144
	0.3	0.789781	0.771743	0.651255	0.409605
	0.5	0.896498	0.872115	0.713037	0.405981
	0.7	0.952321	0.924426	0.742951	0.402202
	0.9	0.987471	0.95685	0.761048	0.398102
	1	1.00014	0.967992	0.767538	0.397649
	Tryptophan	Amino acid starvation
		WT	2-fold starvation	5-fold starvation	10-fold starvation
	Scaled initiation probability relative to WT
	0.1	0.501375	0.501705	0.496024	0.479498
	0.3	0.789781	0.79084	0.775025	0.727201
	0.5	0.896498	0.898853	0.876029	0.814952
	0.7	0.952321	0.953936	0.926734	0.859336
	0.9	0.987471	0.989172	0.959644	0.886195
	1	1.00014	1.00218	0.970618	0.895259
	Tyrosine	Amino acid starvation
		WT	2-fold starvation	5-fold starvation	10-fold starvation
	Scaled initiation probability relative to WT
	0.1	0.501375	0.498277	0.478951	0.433809
	0.3	0.789781	0.782631	0.728062	0.595375
	0.5	0.896498	0.887351	0.815094	0.635593
	0.7	0.952321	0.941621	0.857721	0.651529
	0.9	0.987471	0.975256	0.884277	0.659586
	1	1.00014	0.988062	0.893109	0.662981

## Sheet: Ribosomal density
The effects of repressing ribosome synthesis on the number of free ribosomes during amino-acid starvation. Although reducing ribosomes under normal or mild-stress conditions always leads to fewer free ribosomes, during severe stress reducing ribosomes by small amounts can increase the absolute number of free ribosomes. This increase in the number of free ribosomes accounts for the corresponding i…
Absolute number of free ribosomes
	Alanine	Amino acid starvation
		WT	2-fold starvation	5-fold starvation	10-fold starvation
	Number of total ribosomes relative to WT
	0.1	31661.7	30380.1	21133.1	0
	0.2	28166.6	27097.3	19752.1	0
	0.3	24740.7	23820.7	17918.3	855.616
	0.4	21454.1	20627.4	15817.3	3632.87
	0.5	18177	17497.5	13762.8	5259.02
	0.6	14972.8	14420.3	11597.6	5877.1
	0.7	11825.3	11385.7	9341.42	5522.83
	0.8	8753.58	8433.96	7031.21	4698.38
	0.9	5753.58	5559.33	4676.74	3397.45
	1	2837.68	2736.23	2334.93	1799.33
	Cysteine	Amino acid starvation
		WT	2-fold starvation	5-fold starvation	10-fold starvation
	Number of total ribosomes relative to WT
	0.1	31661.7	31035.8	27951.9	22255
	0.2	28166.6	27657.7	25202.1	20094.7
	0.3	24740.7	24375.9	22293.5	17835.3
	0.4	21454.1	21106	19359.9	15520.5
	0.5	18177	17864.6	16408.7	13351.5
	0.6	14972.8	14743	13558.7	11404.5
	0.7	11825.3	11654.9	10808.8	9240.62
	0.8	8753.58	8621.6	8078.29	6919.48
	0.9	5753.58	5700.72	5339.41	4717.35
	1	2837.68	2807.91	2652.1	2382.02
	Aspartate	Amino acid starvation
		WT	2-fold starvation	5-fold starvation	10-fold starvation
	Number of total ribosomes relative to WT
	0.1	31661.7	31633.5	28897.2	21198
	0.2	28166.6	28184.9	25874.6	19559.1
	0.3	24740.7	24792.2	22860.8	17805.4
	0.4	21454.1	21429.8	19845.6	15837.6
	0.5	18177	18162.8	16894.3	13877.3
	0.6	14972.8	14980.6	13970.2	11760.6
	0.7	11825.3	11834.7	11081.5	9509.17
	0.8	8753.58	8768.53	8243.08	7191.04
	0.9	5753.58	5768.49	5426.45	4809.31
	1	2837.68	2848.91	2690.49	2406.58
	Glutamate	Amino acid starvation
		WT	2-fold starvation	5-fold starvation	10-fold starvation
	Number of total ribosomes relative to WT
	0.1	31661.7	30474.2	22618.4	372.99
	0.2	28166.6	27213.9	20700.8	6790.93
	0.3	24740.7	23939.8	18659	8130.24
	0.4	21454.1	20732	16576.2	8438.78
	0.5	18177	17626.7	14366.8	8334.43
	0.6	14972.8	14546.2	12127.2	7684.92
	0.7	11825.3	11511.4	9789.4	6688.61
	0.8	8753.58	8548.65	7373.47	5409.66
	0.9	5753.58	5642.46	4919.16	3833.15
	1	2837.68	2779.83	2457.15	1987.4
	Phenylalanine	Amino acid starvation
		WT	2-fold starvation	5-fold starvation	10-fold starvation
	Number of total ribosomes relative to WT
	0.1	31661.7	31327.4	28689.4	21188.3
	0.2	28166.6	27890.7	25698	19466.1
	0.3	24740.7	24554.8	22648.9	17922.8
	0.4	21454.1	21230.3	19646.4	15978.4
	0.5	18177	18001.4	16702.8	13860.7
	0.6	14972.8	14824.9	13787.8	11678
	0.7	11825.3	11734.4	10937.6	9402.48
	0.8	8753.58	8685.01	8111.66	7071.27
	0.9	5753.58	5709.76	5351.62	4720.43
	1	2837.68	2817.95	2640.13	2363.15
	Glycine	Amino acid starvation
		WT	2-fold starvation	5-fold starvation	10-fold starvation
	Number of total ribosomes relative to WT
	0.1	31661.7	31124	26386.6	16600.3
	0.2	28166.6	27713.7	23675.2	15599.5
	0.3	24740.7	24402	20944.2	14341.1
	0.4	21454.1	21120.4	18221.4	12953.9
	0.5	18177	17907.8	15539.5	11414.1
	0.6	14972.8	14757.6	12899	9747.02
	0.7	11825.3	11669.9	10279.8	7960.99
	0.8	8753.58	8623.45	7669.04	6077.17
	0.9	5753.58	5694.05	5071.71	4122.73
	1	2837.68	2803.67	2516.03	2081.11
	Histidine	Amino acid starvation
		WT	2-fold starvation	5-fold starvation	10-fold starvation
	Number of total ribosomes relative to WT
	0.1	31661.7	31349.5	29336.9	24008.6
	0.2	28166.6	27944.8	26133.4	21778.1
	0.3	24740.7	24563.7	23021.8	19528.4
	0.4	21454.1	21266.2	19951.4	17208.2
	0.5	18177	18034.9	16970	14798.9
	0.6	14972.8	14852.8	14029.5	12298.1
	0.7	11825.3	11743.9	11107.7	9835.54
	0.8	8753.58	8690.76	8248.51	7382.31
	0.9	5753.58	5714.71	5433.31	4926.28
	1	2837.68	2826.26	2677.87	2452.69
	Isoleucine	Amino acid starvation
		WT	2-fold starvation	5-fold starvation	10-fold starvation
	Number of total ribosomes relative to WT
	0.1	31661.7	30952.1	26201.3	15760.4
	0.2	28166.6	27550.1	23551.4	14934.8
	0.3	24740.7	24259.1	20862.3	13978.9
	0.4	21454.1	20976.8	18176.8	12753.6
	0.5	18177	17806.2	15510.2	11350.8
	0.6	14972.8	14662.7	12871.5	9725.46
	0.7	11825.3	11633.5	10248.3	7968.27
	0.8	8753.58	8584.86	7618.24	6093.16
	0.9	5753.58	5656.08	5047.16	4132.47
	1	2837.68	2798.57	2513.36	2085.76
	Lysine	Amino acid starvation
		WT	2-fold starvation	5-fold starvation	10-fold starvation
	Number of total ribosomes relative to WT
	0.1	31661.7	31426.7	27347.4	16035.6
	0.2	28166.6	27932.2	24451.6	15459.8
	0.3	24740.7	24609.4	21589.8	14533.9
	0.4	21454.1	21256.6	18758.5	13339.3
	0.5	18177	18024.9	15979.4	11813.8
	0.6	14972.8	14825	13186.9	10075.6
	0.7	11825.3	11735.9	10456.9	8205.92
	0.8	8753.58	8666.98	7758.61	6231
	0.9	5753.58	5706.68	5110.8	4189.13
	1	2837.68	2817.23	2534.99	2105.02
	Leucine	Amino acid starvation
		WT	2-fold starvation	5-fold starvation	10-fold starvation
	Number of total ribosomes relative to WT
	0.1	31661.7	28695.1	16604.5	344.198
	0.2	28166.6	25625.6	15671.8	1069.89
	0.3	24740.7	22553.1	14481.9	2201.77
	0.4	21454.1	19568.5	13093.1	3653.95
	0.5	18177	16669	11460.3	4701.8
	0.6	14972.8	13771.1	9773.59	4805.7
	0.7	11825.3	10925.7	7938.42	4479.48
	0.8	8753.58	8111.3	6029.1	3723.91
	0.9	5753.58	5364.41	4087.56	2696.85
	1	2837.68	2656.47	2072.91	1452.5
	Methionine	Amino acid starvation
		WT	2-fold starvation	5-fold starvation	10-fold starvation
	Number of total ribosomes relative to WT
	0.1	31661.7	32123.3	32387.2	31762
	0.2	28166.6	28626.8	28739.3	28153.8
	0.3	24740.7	25130.8	25215.4	24610.2
	0.4	21454.1	21740.8	21733.8	21199.8
	0.5	18177	18429.5	18341.7	17863.5
	0.6	14972.8	15139.3	15055.8	14595.5
	0.7	11825.3	11970.1	11865.6	11431.6
	0.8	8753.58	8852.71	8728.79	8404.88
	0.9	5753.58	5797.08	5717.91	5460.93
	1	2837.68	2857.7	2798.19	2675.36
	Asparagine	Amino acid starvation
		WT	2-fold starvation	5-fold starvation	10-fold starvation
	Number of total ribosomes relative to WT
	0.1	31661.7	31116.6	27053.7	16560.8
	0.2	28166.6	27706.5	24407.3	15855.5
	0.3	24740.7	24373	21619.4	14881.3
	0.4	21454.1	21095.1	18819.1	13580.5
	0.5	18177	17877.8	16106.3	12197.6
	0.6	14972.8	14729.1	13331.4	10546.4
	0.7	11825.3	11637.3	10604.6	8676.79
	0.8	8753.58	8628.71	7896.63	6615.04
	0.9	5753.58	5683.17	5219.99	4466.57
	1	2837.68	2794.29	2588.84	2253.29
	Proline	Amino acid starvation
		WT	2-fold starvation	5-fold starvation	10-fold starvation
	Number of total ribosomes relative to WT
	0.1	31661.7	30272.1	20742.4	2612.64
	0.2	28166.6	27007.9	19234.6	5028.05
	0.3	24740.7	23818.8	17489.7	6301.99
	0.4	21454.1	20669.9	15827.9	6558.06
	0.5	18177	17570.5	13968.4	6583.18
	0.6	14972.8	14465.9	11886.6	6285.36
	0.7	11825.3	11458.3	9652.77	5857.36
	0.8	8753.58	8489.93	7280.98	5095.5
	0.9	5753.58	5588.31	4868.24	3706.02
	1	2837.68	2753.95	2424.32	1957.49
	Glutamine	Amino acid starvation
		WT	2-fold starvation	5-fold starvation	10-fold starvation
	Number of total ribosomes relative to WT
	0.1	31661.7	30310.3	21014	143.75
	0.2	28166.6	26996.1	19612	56.1534
	0.3	24740.7	23804.5	18067.7	29.1386
	0.4	21454.1	20619.8	16098.3	25.2189
	0.5	18177	17514.5	14009.6	1320.38
	0.6	14972.8	14450.4	11840.7	4989.37
	0.7	11825.3	11465.2	9591.79	5738.58
	0.8	8753.58	8511.84	7300.79	4923.53
	0.9	5753.58	5615.73	4909.77	3734.15
	1	2837.68	2757.89	2457.04	1994.51
	Arginine	Amino acid starvation
		WT	2-fold starvation	5-fold starvation	10-fold starvation
	Number of total ribosomes relative to WT
	0.1	31661.7	30912.3	25614.3	15370
	0.2	28166.6	27599.4	22950.5	14666.3
	0.3	24740.7	24237.2	20298.5	13654.2
	0.4	21454.1	21022.5	17667.6	12342.6
	0.5	18177	17846.8	15198.8	10847.6
	0.6	14972.8	14725.3	12718.2	9243.2
	0.7	11825.3	11653.1	10176.2	7639.82
	0.8	8753.58	8614.45	7605.03	5939.73
	0.9	5753.58	5670.26	5061.57	4089.23
	1	2837.68	2804.47	2509.73	2084.23
	Serine	Amino acid starvation
		WT	2-fold starvation	5-fold starvation	10-fold starvation
	Number of total ribosomes relative to WT
	0.1	31661.7	29385.9	19302.6	2889.67
	0.2	28166.6	26221.3	17757.6	4485.25
	0.3	24740.7	23109.3	16028.1	5493.88
	0.4	21454.1	20033.8	14229	5893.63
	0.5	18177	16989.8	12379.6	6084.74
	0.6	14972.8	14038.5	10534.1	5753.61
	0.7	11825.3	11103.9	8535.46	5110.75
	0.8	8753.58	8245.63	6441.23	4213.35
	0.9	5753.58	5428.65	4315.55	3003.75
	1	2837.68	2679.86	2169	1581.57
	Threonine	Amino acid starvation
		WT	2-fold starvation	5-fold starvation	10-fold starvation
	Number of total ribosomes relative to WT
	0.1	31661.7	30672.5	24824.3	14726.3
	0.2	28166.6	27349.9	22229.1	13924
	0.3	24740.7	24038.5	19774.4	12870
	0.4	21454.1	20822.9	17339.6	11644.8
	0.5	18177	17655.2	14835.5	10256.8
	0.6	14972.8	14517.4	12342.8	8749.28
	0.7	11825.3	11500.3	9817.53	7257.46
	0.8	8753.58	8504.23	7361.05	5620.87
	0.9	5753.58	5597.65	4865.3	3816.66
	1	2837.68	2764.46	2409.75	1948.33
	Valine	Amino acid starvation
		WT	2-fold starvation	5-fold starvation	10-fold starvation
	Number of total ribosomes relative to WT
	0.1	31661.7	30546.4	24645.7	13631.9
	0.2	28166.6	27221.5	22148.6	13176.9
	0.3	24740.7	23986.3	19654.7	12474.3
	0.4	21454.1	20747.1	17148.4	11443.2
	0.5	18177	17598.2	14696	10150.5
	0.6	14972.8	14529.4	12228.3	8689.12
	0.7	11825.3	11474.9	9717.47	7153.03
	0.8	8753.58	8499.34	7283.52	5525.53
	0.9	5753.58	5605.89	4830.72	3753.77
	1	2837.68	2755.21	2402.53	1927.64
	Tryptophan	Amino acid starvation
		WT	2-fold starvation	5-fold starvation	10-fold starvation
	Number of total ribosomes relative to WT
	0.1	31661.7	31657.4	30494.8	28245.1
	0.2	28166.6	28157.4	27240.6	25267.7
	0.3	24740.7	24784.5	24077.7	22281.4
	0.4	21454.1	21425.3	20875.7	19284.9
	0.5	18177	18175.5	17734.1	16332.9
	0.6	14972.8	14957.6	14599.5	13632.2
	0.7	11825.3	11838.1	11572.5	10911
	0.8	8753.58	8756.06	8587.44	8154.15
	0.9	5753.58	5768.67	5649.3	5395.42
	1	2837.68	2839.27	2788.76	2674.65
	Tyrosine	Amino acid starvation
		WT	2-fold starvation	5-fold starvation	10-fold starvation
	Number of total ribosomes relative to WT
	0.1	31661.7	31318	28562.4	21803.7
	0.2	28166.6	27879.8	25587.2	19990.4
	0.3	24740.7	24516.6	22606.3	18078.4
	0.4	21454.1	21251	19638.4	16034.7
	0.5	18177	17992.4	16712.1	13891.2
	0.6	14972.8	14798.5	13785.3	11712.3
	0.7	11825.3	11702.3	10932.3	9461.72
	0.8	8753.58	8672.3	8143.34	7117.81
	0.9	5753.58	5699.51	5366.74	4769.43
	1	2837.68	2810.87	2651.52	2387.45
